# Supplementary material for: Evolution of Gross Forelimb and Fine Digit Kinematics during Skilled Reaching Acquisition in Rats
Source: eNeuro. 2021 Oct 26;8(5):ENEURO.0153-21.2021. doi: 10.1523/ENEURO.0153-21.2021 (PMC8555885; doi:10.1523/ENEURO.0153-21.2021)
Supplement: Extended Data 1 — MATLAB and Python code for kinematic analyses and figure plotting. Bova_Leventhal_code.zip contains custom MATLAB software for reconstruction of 3D reach trajectories, processing reach-to-grasp kinematics, and creating the figures in this manuscript using data in the other Extended Data files. Download Extended Data 1, ZIP file. [file enu-eN-NWR-0153-21-s24.zip]

Archive with 528 entries (524 files):
- DLC_analysis_scripts/
- __MACOSX/._DLC_analysis_scripts
- DLC_analysis_scripts/nancirc_mean.m
- __MACOSX/DLC_analysis_scripts/._nancirc_mean.m
- DLC_analysis_scripts/determineSessionType.m
- __MACOSX/DLC_analysis_scripts/._determineSessionType.m
- DLC_analysis_scripts/script_detect_calibration_points.m
- __MACOSX/DLC_analysis_scripts/._script_detect_calibration_points.m
- DLC_analysis_scripts/copyLogToDLCOutput.m
- __MACOSX/DLC_analysis_scripts/._copyLogToDLCOutput.m
- DLC_analysis_scripts/interpolateGraspTrajectories.m
- __MACOSX/DLC_analysis_scripts/._interpolateGraspTrajectories.m
- DLC_analysis_scripts/circ_mean.m
- __MACOSX/DLC_analysis_scripts/._circ_mean.m
- DLC_analysis_scripts/breakDownOrientationByOutcome.m
- __MACOSX/DLC_analysis_scripts/._breakDownOrientationByOutcome.m
- DLC_analysis_scripts/breakDownApertureByOutcome.m
- __MACOSX/DLC_analysis_scripts/._breakDownApertureByOutcome.m
- DLC_analysis_scripts/script_analyze_interp_trajectories.m
- __MACOSX/DLC_analysis_scripts/._script_analyze_interp_trajectories.m
- DLC_analysis_scripts/pointsAngle.m
- __MACOSX/DLC_analysis_scripts/._pointsAngle.m
- DLC_analysis_scripts/circ_r.m
- __MACOSX/DLC_analysis_scripts/._circ_r.m
- DLC_analysis_scripts/breakDownFullApertureByOutcome.m
- __MACOSX/DLC_analysis_scripts/._breakDownFullApertureByOutcome.m
- DLC_analysis_scripts/align_trajectory_to_reach.m
- __MACOSX/DLC_analysis_scripts/._align_trajectory_to_reach.m
- DLC_analysis_scripts/1_analysis_workflow.docx
- __MACOSX/DLC_analysis_scripts/._1_analysis_workflow.docx
- DLC_analysis_scripts/projectPoints.m
- __MACOSX/DLC_analysis_scripts/._projectPoints.m
- DLC_analysis_scripts/collectall_reachEndPoints.m
- __MACOSX/DLC_analysis_scripts/._collectall_reachEndPoints.m
- DLC_analysis_scripts/groupCalibrationImagesbyDateBoxTime.m
- __MACOSX/DLC_analysis_scripts/._groupCalibrationImagesbyDateBoxTime.m
- DLC_analysis_scripts/calcHSVstats.m
- __MACOSX/DLC_analysis_scripts/._calcHSVstats.m
- DLC_analysis_scripts/calculateDigTrajectoryFromPawOverZ.m
- __MACOSX/DLC_analysis_scripts/._calculateDigTrajectoryFromPawOverZ.m
- DLC_analysis_scripts/calculateTrajectoryLengths.m
- __MACOSX/DLC_analysis_scripts/._calculateTrajectoryLengths.m
- DLC_analysis_scripts/summarizeKinematicsAcrossSessions.m
- __MACOSX/DLC_analysis_scripts/._summarizeKinematicsAcrossSessions.m
- DLC_analysis_scripts/removeNearbyElementsFromArray.m
- __MACOSX/DLC_analysis_scripts/._removeNearbyElementsFromArray.m
- DLC_analysis_scripts/assign_csv_points_to_checkerboards.m
- __MACOSX/DLC_analysis_scripts/._assign_csv_points_to_checkerboards.m
- DLC_analysis_scripts/breakDownFullApertureByOutcome2.m
- __MACOSX/DLC_analysis_scripts/._breakDownFullApertureByOutcome2.m
- DLC_analysis_scripts/calculateKinematics.m
- __MACOSX/DLC_analysis_scripts/._calculateKinematics.m
- DLC_analysis_scripts/estimateHiddenPoints.m
- __MACOSX/DLC_analysis_scripts/._estimateHiddenPoints.m
- DLC_analysis_scripts/identifySessionTransitions.m
- __MACOSX/DLC_analysis_scripts/._identifySessionTransitions.m
- DLC_analysis_scripts/findZeroCrossings.m
- __MACOSX/DLC_analysis_scripts/._findZeroCrossings.m
- DLC_analysis_scripts/convertToDateTime.m
- __MACOSX/DLC_analysis_scripts/._convertToDateTime.m
- DLC_analysis_scripts/extractSingleTrialKinematics.m
- __MACOSX/DLC_analysis_scripts/._extractSingleTrialKinematics.m
- DLC_analysis_scripts/script_add_manual_marks.m
- __MACOSX/DLC_analysis_scripts/._script_add_manual_marks.m
- DLC_analysis_scripts/initializeRatSummaryStructOutcomeTraj.m
- __MACOSX/DLC_analysis_scripts/._initializeRatSummaryStructOutcomeTraj.m
- DLC_analysis_scripts/findIntersection.m
- __MACOSX/DLC_analysis_scripts/._findIntersection.m
- DLC_analysis_scripts/removeRow.m
- __MACOSX/DLC_analysis_scripts/._removeRow.m
- DLC_analysis_scripts/listFolders.m
- __MACOSX/DLC_analysis_scripts/._listFolders.m
- DLC_analysis_scripts/determineDirectPawOrientation.m
- __MACOSX/DLC_analysis_scripts/._determineDirectPawOrientation.m
- DLC_analysis_scripts/findDigitClose2.m
- __MACOSX/DLC_analysis_scripts/._findDigitClose2.m
- DLC_analysis_scripts/group_csv_files_by_boxdate.m
- __MACOSX/DLC_analysis_scripts/._group_csv_files_by_boxdate.m
- DLC_analysis_scripts/distanceToLine.m
- __MACOSX/DLC_analysis_scripts/._distanceToLine.m
- DLC_analysis_scripts/breakDownVelocityByOutcome.m
- __MACOSX/DLC_analysis_scripts/._breakDownVelocityByOutcome.m
- DLC_analysis_scripts/resolveDuplicateTrialNumbers.m
- __MACOSX/DLC_analysis_scripts/._resolveDuplicateTrialNumbers.m
- DLC_analysis_scripts/breakDownFullOrientationByOutcome2.m
- __MACOSX/DLC_analysis_scripts/._breakDownFullOrientationByOutcome2.m
- DLC_analysis_scripts/smoothTrajectory.m
- __MACOSX/DLC_analysis_scripts/._smoothTrajectory.m
- DLC_analysis_scripts/standardizeSingleTrajectory.m
- __MACOSX/DLC_analysis_scripts/._standardizeSingleTrajectory.m
- DLC_analysis_scripts/calibrateBoxFromDLCSession.m
- __MACOSX/DLC_analysis_scripts/._calibrateBoxFromDLCSession.m
- DLC_analysis_scripts/line_segment_intersect.m
- __MACOSX/DLC_analysis_scripts/._line_segment_intersect.m
- DLC_analysis_scripts/evenlySpacedPointsAlongTrajectory.m
- __MACOSX/DLC_analysis_scripts/._evenlySpacedPointsAlongTrajectory.m
- DLC_analysis_scripts/findFarthestPoint.m
- __MACOSX/DLC_analysis_scripts/._findFarthestPoint.m
- DLC_analysis_scripts/nanPawTrajectory.m
- __MACOSX/DLC_analysis_scripts/._nanPawTrajectory.m
- DLC_analysis_scripts/matchBodyPartIndices.m
- __MACOSX/DLC_analysis_scripts/._matchBodyPartIndices.m
- DLC_analysis_scripts/script_collectAverageKinematicsByOutcome.m
- __MACOSX/DLC_analysis_scripts/._script_collectAverageKinematicsByOutcome.m
- DLC_analysis_scripts/refineFundMatrixMirror.m
- __MACOSX/DLC_analysis_scripts/._refineFundMatrixMirror.m
- DLC_analysis_scripts/findPelletTouch.m
- __MACOSX/DLC_analysis_scripts/._findPelletTouch.m
- DLC_analysis_scripts/smoothSingleTrajectory.m
- __MACOSX/DLC_analysis_scripts/._smoothSingleTrajectory.m
- DLC_analysis_scripts/cleanUpRatTable.m
- __MACOSX/DLC_analysis_scripts/._cleanUpRatTable.m
- DLC_analysis_scripts/findPawThroughSlotFrames.m
- __MACOSX/DLC_analysis_scripts/._findPawThroughSlotFrames.m
- DLC_analysis_scripts/extractTrialTypes.m
- __MACOSX/DLC_analysis_scripts/._extractTrialTypes.m
- DLC_analysis_scripts/circDiff.m
- __MACOSX/DLC_analysis_scripts/._circDiff.m
- DLC_analysis_scripts/circ_std.m
- __MACOSX/DLC_analysis_scripts/._circ_std.m
- DLC_analysis_scripts/findReachingPawParts.m
- __MACOSX/DLC_analysis_scripts/._findReachingPawParts.m
- DLC_analysis_scripts/pointsToLine.m
- __MACOSX/DLC_analysis_scripts/._pointsToLine.m
- DLC_analysis_scripts/findMaskedCheckerboards.m
- __MACOSX/DLC_analysis_scripts/._findMaskedCheckerboards.m
- DLC_analysis_scripts/breakDownReachEndPointsByOutcome.m
- __MACOSX/DLC_analysis_scripts/._breakDownReachEndPointsByOutcome.m
- DLC_analysis_scripts/triangulate.m
- __MACOSX/DLC_analysis_scripts/._triangulate.m
- DLC_analysis_scripts/scoreTrial.m
- __MACOSX/DLC_analysis_scripts/._scoreTrial.m
- DLC_analysis_scripts/findCalibrationFile.m
- __MACOSX/DLC_analysis_scripts/._findCalibrationFile.m
- DLC_analysis_scripts/findDirectBorders.m
- __MACOSX/DLC_analysis_scripts/._findDirectBorders.m
- DLC_analysis_scripts/collect_reachStart_pawTrajectory_z.m
- __MACOSX/DLC_analysis_scripts/._collect_reachStart_pawTrajectory_z.m
- DLC_analysis_scripts/script_reconstruct3Dtrajectories.m
- __MACOSX/DLC_analysis_scripts/._script_reconstruct3Dtrajectories.m
- DLC_analysis_scripts/sessionKinematicsSummary.m
- __MACOSX/DLC_analysis_scripts/._sessionKinematicsSummary.m
- DLC_analysis_scripts/findStringMatchinCellArray.m
- __MACOSX/DLC_analysis_scripts/._findStringMatchinCellArray.m
- DLC_analysis_scripts/findNearestPointToLine.m
- __MACOSX/DLC_analysis_scripts/._findNearestPointToLine.m
- DLC_analysis_scripts/calculatePawVelocity.m
- __MACOSX/DLC_analysis_scripts/._calculatePawVelocity.m
- DLC_analysis_scripts/script_calculateKinematics.m
- __MACOSX/DLC_analysis_scripts/._script_calculateKinematics.m
- DLC_analysis_scripts/breakDownFlexionByOutcome.m
- __MACOSX/DLC_analysis_scripts/._breakDownFlexionByOutcome.m
- DLC_analysis_scripts/initializeRatSummaryStructLearning.m
- __MACOSX/DLC_analysis_scripts/._initializeRatSummaryStructLearning.m
- DLC_analysis_scripts/initializeReachDataStruct.m
- __MACOSX/DLC_analysis_scripts/._initializeReachDataStruct.m
- DLC_analysis_scripts/distBetweenBlobs.m
- __MACOSX/DLC_analysis_scripts/._distBetweenBlobs.m
- DLC_analysis_scripts/calculatePercentFirstPawContact.m
- __MACOSX/DLC_analysis_scripts/._calculatePercentFirstPawContact.m
- DLC_analysis_scripts/calcTrajectoryStats.m
- __MACOSX/DLC_analysis_scripts/._calcTrajectoryStats.m
- DLC_analysis_scripts/fundMatrix_mirror.m
- __MACOSX/DLC_analysis_scripts/._fundMatrix_mirror.m
- DLC_analysis_scripts/assessReconstructionQuality.m
- __MACOSX/DLC_analysis_scripts/._assessReconstructionQuality.m
- DLC_analysis_scripts/calcGridSpacing.m
- __MACOSX/DLC_analysis_scripts/._calcGridSpacing.m
- DLC_analysis_scripts/getDLC_csvList.m
- __MACOSX/DLC_analysis_scripts/._getDLC_csvList.m
- DLC_analysis_scripts/findSessionSummary.m
- __MACOSX/DLC_analysis_scripts/._findSessionSummary.m
- DLC_analysis_scripts/calc3D_DLC_trajectory_20190924.m
- __MACOSX/DLC_analysis_scripts/._calc3D_DLC_trajectory_20190924.m
- DLC_analysis_scripts/script_calculateRatSummaries.m
- __MACOSX/DLC_analysis_scripts/._script_calculateRatSummaries.m
- DLC_analysis_scripts/script_collectRatSummaries_learning.m
- __MACOSX/DLC_analysis_scripts/._script_collectRatSummaries_learning.m
- DLC_analysis_scripts/calcHSVdist.m
- __MACOSX/DLC_analysis_scripts/._calcHSVdist.m
- DLC_analysis_scripts/readSessionInfoTable.m
- __MACOSX/DLC_analysis_scripts/._readSessionInfoTable.m
- DLC_analysis_scripts/readRatInfoTable.m
- __MACOSX/DLC_analysis_scripts/._readRatInfoTable.m
- DLC_analysis_scripts/HSVthreshold.m
- __MACOSX/DLC_analysis_scripts/._HSVthreshold.m
- DLC_analysis_scripts/getTrainingSessions.m
- __MACOSX/DLC_analysis_scripts/._getTrainingSessions.m
- DLC_analysis_scripts/findConsecutiveEntries.m
- __MACOSX/DLC_analysis_scripts/._findConsecutiveEntries.m
- DLC_analysis_scripts/calcAperture.m
- __MACOSX/DLC_analysis_scripts/._calcAperture.m
- DLC_analysis_scripts/readReachScores.m
- __MACOSX/DLC_analysis_scripts/._readReachScores.m
- DLC_analysis_scripts/breakDownFullOrientationByOutcome.m
- __MACOSX/DLC_analysis_scripts/._breakDownFullOrientationByOutcome.m
- DLC_analysis_scripts/findNearestPointOnLine.m
- __MACOSX/DLC_analysis_scripts/._findNearestPointOnLine.m
- DLC_analysis_scripts/breakDownReachDurationByOutcome.m
- __MACOSX/DLC_analysis_scripts/._breakDownReachDurationByOutcome.m
- DLC_analysis_scripts/normalize_points.m
- __MACOSX/DLC_analysis_scripts/._normalize_points.m
- DLC_analysis_scripts/find_reaches2.m
- __MACOSX/DLC_analysis_scripts/._find_reaches2.m
- DLC_analysis_scripts/identifyReaches.m
- __MACOSX/DLC_analysis_scripts/._identifyReaches.m
- DLC_analysis_scripts/breakDownFullFlexByOutcome.m
- __MACOSX/DLC_analysis_scripts/._breakDownFullFlexByOutcome.m
- DLC_analysis_scripts/nancirc_r.m
- __MACOSX/DLC_analysis_scripts/._nancirc_r.m
- DLC_analysis_scripts/unnormalize_points.m
- __MACOSX/DLC_analysis_scripts/._unnormalize_points.m
- DLC_analysis_scripts/readFIJI_csv.m
- __MACOSX/DLC_analysis_scripts/._readFIJI_csv.m
- DLC_analysis_scripts/breakDownReachesByOutcome.m
- __MACOSX/DLC_analysis_scripts/._breakDownReachesByOutcome.m
- DLC_analysis_scripts/find_trajectory_start_point.m
- __MACOSX/DLC_analysis_scripts/._find_trajectory_start_point.m
- DLC_analysis_scripts/findGraspEnd.m
- __MACOSX/DLC_analysis_scripts/._findGraspEnd.m
- DLC_analysis_scripts/breakDownTrialScores.m
- __MACOSX/DLC_analysis_scripts/._breakDownTrialScores.m
- DLC_analysis_scripts/findMirrorBorders.m
- __MACOSX/DLC_analysis_scripts/._findMirrorBorders.m
- DLC_analysis_scripts/lineFromEndpoints.m
- __MACOSX/DLC_analysis_scripts/._lineFromEndpoints.m
- DLC_analysis_scripts/findMatchingRows.m
- __MACOSX/DLC_analysis_scripts/._findMatchingRows.m
- DLC_analysis_scripts/findValidBorders.m
- __MACOSX/DLC_analysis_scripts/._findValidBorders.m
- DLC_analysis_scripts/readLogData.m
- __MACOSX/DLC_analysis_scripts/._readLogData.m
- DLC_analysis_scripts/find_invalid_DLC_points.m
- __MACOSX/DLC_analysis_scripts/._find_invalid_DLC_points.m
- DLC_analysis_scripts/initPelletLocation.m
- __MACOSX/DLC_analysis_scripts/._initPelletLocation.m
- DLC_analysis_scripts/cleanUpSessionsTableOHDA.m
- __MACOSX/DLC_analysis_scripts/._cleanUpSessionsTableOHDA.m
- DLC_analysis_scripts/pathlength.m
- __MACOSX/DLC_analysis_scripts/._pathlength.m
- DLC_analysis_scripts/matchCheckerboardPoints.m
- __MACOSX/DLC_analysis_scripts/._matchCheckerboardPoints.m
- DLC_analysis_scripts/find_slot_z.m
- __MACOSX/DLC_analysis_scripts/._find_slot_z.m
- DLC_analysis_scripts/findFirstPawDorsumFrame.m
- __MACOSX/DLC_analysis_scripts/._findFirstPawDorsumFrame.m
- DLC_analysis_scripts/identifySessionTransitionsOHDA.m
- __MACOSX/DLC_analysis_scripts/._identifySessionTransitionsOHDA.m
- DLC_analysis_scripts/estimateDirectPawDorsum_from_ud_points.m
- __MACOSX/DLC_analysis_scripts/._estimateDirectPawDorsum_from_ud_points.m
- DLC_analysis_scripts/script_interp_trajectories.m
- __MACOSX/DLC_analysis_scripts/._script_interp_trajectories.m
- DLC_analysis_scripts/pointsAngle2.m
- __MACOSX/DLC_analysis_scripts/._pointsAngle2.m
- DLC_analysis_scripts/findNearestNeighbor.m
- __MACOSX/DLC_analysis_scripts/._findNearestNeighbor.m
- DLC_analysis_scripts/trajectory_pathlength.m
- __MACOSX/DLC_analysis_scripts/._trajectory_pathlength.m
- DLC_analysis_scripts/supportingLines.m
- __MACOSX/DLC_analysis_scripts/._supportingLines.m
- DLC_analysis_scripts/script_calculateOutcomeTrajectories.m
- __MACOSX/DLC_analysis_scripts/._script_calculateOutcomeTrajectories.m
- DLC_analysis_scripts/extractDLC_CSV_identifiers.m
- __MACOSX/DLC_analysis_scripts/._extractDLC_CSV_identifiers.m
- DLC_analysis_scripts/group_DLC_bodyparts.m
- __MACOSX/DLC_analysis_scripts/._group_DLC_bodyparts.m
- DLC_analysis_scripts/script_calibrateBoxes.m
- __MACOSX/DLC_analysis_scripts/._script_calibrateBoxes.m
- DLC_analysis_scripts/findDigitsMidpoint.m
- __MACOSX/DLC_analysis_scripts/._findDigitsMidpoint.m
- DLC_analysis_scripts/EssentialMatrixToCameraMatrix.m
- __MACOSX/DLC_analysis_scripts/._EssentialMatrixToCameraMatrix.m
- DLC_analysis_scripts/groupCalibrationImagesbyDate.m
- __MACOSX/DLC_analysis_scripts/._groupCalibrationImagesbyDate.m
- DLC_analysis_scripts/interparc.m
- __MACOSX/DLC_analysis_scripts/._interparc.m
- DLC_analysis_scripts/initializeRatSummaryStructOutcomeDistribution.m
- __MACOSX/DLC_analysis_scripts/._initializeRatSummaryStructOutcomeDistribution.m
- DLC_analysis_scripts/summarizeKinematicsAcrossSessionsByOutcomes.m
- __MACOSX/DLC_analysis_scripts/._summarizeKinematicsAcrossSessionsByOutcomes.m
- DLC_analysis_scripts/linePolygonIntersect.m
- __MACOSX/DLC_analysis_scripts/._linePolygonIntersect.m
- DLC_analysis_scripts/breakDownFullFlexionByOutcome2.m
- __MACOSX/DLC_analysis_scripts/._breakDownFullFlexionByOutcome2.m
- DLC_analysis_scripts/trajectory_wrt_pellet.m
- __MACOSX/DLC_analysis_scripts/._trajectory_wrt_pellet.m
- DLC_analysis_scripts/script_collectOutcomeDistributions.m
- __MACOSX/DLC_analysis_scripts/._script_collectOutcomeDistributions.m
- DLC_analysis_scripts/removeDistantBlobs.m
- __MACOSX/DLC_analysis_scripts/._removeDistantBlobs.m
- DLC_analysis_scripts/determinePawAperture.m
- __MACOSX/DLC_analysis_scripts/._determinePawAperture.m
- DLC_analysis_scripts/lineConvexHullIntersect.m
- __MACOSX/DLC_analysis_scripts/._lineConvexHullIntersect.m
- DLC_analysis_scripts/read_DLC_csv.m
- __MACOSX/DLC_analysis_scripts/._read_DLC_csv.m
- DLC_analysis_scripts/determineDigitFlexion.m
- __MACOSX/DLC_analysis_scripts/._determineDigitFlexion.m
- DLC_analysis_scripts/reconstructUndistortedPoints.m
- __MACOSX/DLC_analysis_scripts/._reconstructUndistortedPoints.m
[truncated: 228 more entries]
