# Supplementary material for: Evolution of Gross Forelimb and Fine Digit Kinematics during Skilled Reaching Acquisition in Rats
Source: eNeuro. 2021 Oct 26;8(5):ENEURO.0153-21.2021. doi: 10.1523/ENEURO.0153-21.2021 (PMC8555885; doi:10.1523/ENEURO.0153-21.2021)
Supplement: Extended Data 1 — MATLAB and Python code for kinematic analyses and figure plotting. Bova_Leventhal_code.zip contains custom MATLAB software for reconstruction of 3D reach trajectories, processing reach-to-grasp kinematics, and creating the figures in this manuscript using data in the other Extended Data files. Download Extended Data 1, ZIP file. [file enu-eN-NWR-0153-21-s24.zip › DLC_analysis_scripts/script_detect_calibration_points.m]

% detect checkerboard calibration images
%
% revised 20191125 to incorporate time and box number in calibration
% names

% set which month to detect calibration points for
% eventually, change directory structure to have a separate set of
% calibration images for each box
month_to_analyze = '202009';
year_to_analyze = month_to_analyze(1:4);
rootDir = '/Volumes/DLC_data/calibration_images';
calImageDir = fullfile(rootDir,year_to_analyze,...
    [month_to_analyze '_calibration'],[month_to_analyze '_original_images']);
autoImageDir = fullfile(rootDir,year_to_analyze,...
    [month_to_analyze '_calibration'],[month_to_analyze '_auto_marked']);
if ~exist(autoImageDir,'dir')
    mkdir(autoImageDir)
end

camParamFile = '';
load(camParamFile);

saveMarkedImages = true;
markRadius = 5;
colorList = {'red','green','blue'};
markOpacity = 1;

% parameters for findDirectBorders and findMirrorBorders
% first row red, second row green, third row blue
direct_hsvThresh = [0,0.1,0.9,1,0.9,1;
                    0.33,0.1,0.9,1,0.9,1;
                    0.66,0.1,0.9,1,0.9,1];

mirror_hsvThresh = [0,0.1,0.85,1,0.85,1;
                    0.30,0.05,0.85,1,0.85,1;
                    0.60,0.1,0.85,1,0.85,1];

boardSize = [4 5];
points_per_board = prod(boardSize-1);

cd(calImageDir)

anticipatedBoardSize = [4 5];

imgList = dir('GridCalibration_*.png');
% load test image
A = imread(imgList(1).name,'png');
h = size(A,1); w = size(A,2);
% [x,y,w,h]. first row is for direct cube view, second row tpp mirror,
% third row left mirror, fourth row right mirror
rightMirrorLeftEdge = 1700;
ROIs = [700,270,650,705;
        750,1,600,400;
        1,400,350,500;
        rightMirrorLeftEdge,400,w-rightMirrorLeftEdge,500];
    
numBoards = size(ROIs,1) - 1;

mirrorOrientation = {'top','left','right'};
   
% NOTE: the function groupCalibrationImagesbyDate removes any .png files
% with "marked" in their filename, so that this only operates on the
% originally acquired .png files
[imFiles_from_same_boxdate, boxList, datesForBox] = groupCalibrationImagesbyDateBoxTime(imgList);
numBoxes = length(boxList);

for iBox = 1 : numBoxes
    
    curBox = boxList(iBox);
    numDatesForBox = length(datesForBox{iBox});
    
    for iDate = 1 : numDatesForBox
    
        curDate = datesForBox{iBox}(iDate);
        curDateString = datestr(curDate,'yyyymmdd');
%         comment in if only want to analyze specific boxes from specific dates
%         if ~any(strcmp({'20170120'}, curDateString))
%             continue;
%         end
        
        fprintf('processing box %d, %s\n',boxList(iBox),curDateString);
        
        % find the imFiles_from_same_boxdate structure for this box/date
        % combination
        validBoxDateCombo = false;
        for i_boxDate = 1 : length(imFiles_from_same_boxdate)
            if (imFiles_from_same_boxdate(i_boxDate).box == curBox && ...
                imFiles_from_same_boxdate(i_boxDate).date == curDate)
                
                validBoxDateCombo = true;
                break
                
            end
        end
        if ~validBoxDateCombo
            continue
        end
%                 numFiles = length(imFiles_from_same_boxdate(i_boxDateCombo).fnames);
%                 
%                 imFiles_from_same_boxdate(i_boxDateCombo).fnames{numFiles} = imgList(iFile).name;
%                 imFiles_from_same_boxdate(i_boxDateCombo).picTimes(numFiles) = picTime;
%             end

        numFilesPerDate = length(imFiles_from_same_boxdate(i_boxDate).fnames);
        img = cell(1, numFilesPerDate);
        for iImg = 1 : numFilesPerDate
            curImgName = imFiles_from_same_boxdate(i_boxDate).fnames{iImg};
            img{iImg} = imread(curImgName);
        end

        [directBorderMask, initDirBorderMask] = findDirectBorders(img, direct_hsvThresh, ROIs);
        [mirrorBorderMask, initMirBorderMask] = findMirrorBorders(img, mirror_hsvThresh, ROIs);

        [directChecks,dir_foundValidPoints] = findMaskedCheckerboards(img, directBorderMask, initDirBorderMask, boardSize, cameraParams);
        [mirrorChecks,mir_foundValidPoints] = findMaskedCheckerboards(img, mirrorBorderMask, initMirBorderMask, boardSize, cameraParams);

        % find images in which checkerboard pairs were identified
        matchedCheckerboards = dir_foundValidPoints & mir_foundValidPoints;

        allMatchedPoints = NaN(points_per_board * numFilesPerDate, 2, 2, numBoards);
        for iImg = 1 : numFilesPerDate
            for iBoard = 1 : numBoards

                if matchedCheckerboards(iBoard,iImg)
                    curDirectChecks = squeeze(directChecks(:,:,iBoard,iImg));
                    curMirrorChecks = squeeze(mirrorChecks(:,:,iBoard,iImg));

                    % now undistorting points in findMaskedCheckerboards
    %                 curDirectChecks = undistortPoints(curDirectChecks, cameraParams);
    %                 curMirrorChecks = undistortPoints(curMirrorChecks, cameraParams);

                    matchIdx = matchCheckerboardPoints(curDirectChecks, curMirrorChecks);

                    matchStartIdx = (iImg-1) * points_per_board + 1;
                    matchEndIdx = (iImg) * points_per_board;

                    allMatchedPoints(matchStartIdx:matchEndIdx,:,1,iBoard) = curDirectChecks(matchIdx(:,1),:);
                    allMatchedPoints(matchStartIdx:matchEndIdx,:,2,iBoard) = curMirrorChecks(matchIdx(:,2),:);
                end

            end
        end

        dateString = datestr(curDate,'yyyymmdd');
        matFileName = sprintf('GridCalibration_box%02d_%s_auto.mat',boxList(iBox),dateString);
        matFileName = fullfile(autoImageDir,matFileName);
        imFileList = imFiles_from_same_boxdate(i_boxDate).fnames;
        save(matFileName, 'directChecks','mirrorChecks','allMatchedPoints','dir_foundValidPoints','mir_foundValidPoints','imFileList','cameraParams','curDate');

        if saveMarkedImages
            for iImg = 1 : numFilesPerDate

    %            newImg = undistortImage(img{iImg},cameraParams);
                newImg=img{iImg};

                for iBoard = 1 : numBoards

                    if dir_foundValidPoints(iBoard,iImg)
                        curChecks = squeeze(directChecks(:,:,iBoard,iImg));
                        for i_pt = 1 : size(curChecks,1)
                            newImg = insertShape(newImg,'filledcircle',...
                                [curChecks(i_pt,1),curChecks(i_pt,2),markRadius],...
                                'color',colorList{iBoard},'opacity',markOpacity);
                        end
                    end

                    if mir_foundValidPoints(iBoard,iImg)
                        curChecks = squeeze(mirrorChecks(:,:,iBoard,iImg));
                        for i_pt = 1 : size(curChecks,1)
                            newImg = insertShape(newImg,'filledcircle',...
                                [curChecks(i_pt,1),curChecks(i_pt,2),markRadius],...
                                'color',colorList{iBoard},'opacity',markOpacity);
                        end
                    end 
                end
                curImgName = imFiles_from_same_boxdate(i_boxDate).fnames{iImg};
                [~,fn,ext] = fileparts(curImgName);
                imgNum = str2double(fn(end));
%                 picTime = imFiles_from_same_boxdate(i_boxDate).picTimes(iImg);
%                 picTimeString = datestr(picTime,'HH-MM-SS');
                newImgName = sprintf('GridCalibration_box%02d_%s_%d_marked.png',boxList(iBox),dateString,imgNum);
%                 newImgName = strrep(curImgName,'.png','_marked.png');
                newImgName = fullfile(autoImageDir,newImgName);
    %             figure(1);imshow(newImg);
                imwrite(newImg,newImgName,'png');
            end       

        end
        
    end    % for iDate
end     % for iBox
