# Supplementary material for: Evolution of Gross Forelimb and Fine Digit Kinematics during Skilled Reaching Acquisition in Rats
Source: eNeuro. 2021 Oct 26;8(5):ENEURO.0153-21.2021. doi: 10.1523/ENEURO.0153-21.2021 (PMC8555885; doi:10.1523/ENEURO.0153-21.2021)
Supplement: Extended Data 1 — MATLAB and Python code for kinematic analyses and figure plotting. Bova_Leventhal_code.zip contains custom MATLAB software for reconstruction of 3D reach trajectories, processing reach-to-grasp kinematics, and creating the figures in this manuscript using data in the other Extended Data files. Download Extended Data 1, ZIP file. [file enu-eN-NWR-0153-21-s24.zip › DLC_analysis_scripts/copyLogToDLCOutput.m]

function status = copyLogToDLCOutput(sessionName,DLCoutput_folder,vidRootPath)

ratID = sessionName(1:5);

vidRatPath = fullfile(vidRootPath,ratID);
vidSessionFolder = fullfile(vidRatPath,sessionName);

cd(vidSessionFolder);
logFiles = dir('*.log');

if isempty(logFiles)
    fprintf('no log file found for %s\n',sessionName);
    return;
end

DLC_session_folder = fullfile(DLCoutput_folder,ratID,sessionName);

fullLogName = fullfile(vidSessionFolder,logFiles(1).name);
fullDestLogName = fullfile(DLC_session_folder,logFiles(1).name);

status = copyfile(fullLogName,fullDestLogName);
