# Supplementary material for: Evolution of Gross Forelimb and Fine Digit Kinematics during Skilled Reaching Acquisition in Rats
Source: eNeuro. 2021 Oct 26;8(5):ENEURO.0153-21.2021. doi: 10.1523/ENEURO.0153-21.2021 (PMC8555885; doi:10.1523/ENEURO.0153-21.2021)
Supplement: Extended Data 1 — MATLAB and Python code for kinematic analyses and figure plotting. Bova_Leventhal_code.zip contains custom MATLAB software for reconstruction of 3D reach trajectories, processing reach-to-grasp kinematics, and creating the figures in this manuscript using data in the other Extended Data files. Download Extended Data 1, ZIP file. [file enu-eN-NWR-0153-21-s24.zip › DLC_analysis_scripts/breakDownApertureByOutcome.m]

function [mean_aperture, std_aperture, mean_aperture_grasp, std_aperture_grasp] =...
    breakDownApertureByOutcome(reachData,validTrialOutcomes)

num_trials = length(reachData);
end_aperture = NaN(num_trials,1);
end_aperture_grasp = NaN(num_trials,1);
mean_aperture = NaN(1,length(validTrialOutcomes));
mean_aperture_grasp = NaN(1,length(validTrialOutcomes));
std_aperture = NaN(1,length(validTrialOutcomes));
std_aperture_grasp = NaN(1,length(validTrialOutcomes));
outcomeFlag = false(num_trials,length(validTrialOutcomes));

for iTrial = 1 : num_trials

    current_outcome = reachData(iTrial).trialScores;
    
    for i_validType = 1 : length(validTrialOutcomes)
        if any(ismember(current_outcome,validTrialOutcomes{i_validType}))
            outcomeFlag(iTrial,i_validType) = true;   % this could be slightly inaccurate, but most trials only have 1 outcome
        end
    end
    
    if isempty(reachData(iTrial).aperture)
        continue;
    end
    
    if isempty(reachData(iTrial).aperture{1}) || isempty(reachData(iTrial).aperture_grasp)
        continue;
    end
    end_aperture(iTrial) = reachData(iTrial).aperture{1}(end);
    if isempty(reachData(iTrial).aperture_grasp{1})
        end_aperture_grasp(iTrial) = NaN;
    else
        end_aperture_grasp(iTrial) = reachData(iTrial).aperture_grasp{1}(end);
    end
end

for i_outcome = 1 : length(validTrialOutcomes)
    mean_aperture(i_outcome) = nanmean(end_aperture(outcomeFlag(:,i_outcome)));
    mean_aperture_grasp(i_outcome) = nanmean(end_aperture_grasp(outcomeFlag(:,i_outcome)));
    std_aperture(i_outcome) = nanstd(end_aperture(outcomeFlag(:,i_outcome)));
    std_aperture_grasp(i_outcome) = nanstd(end_aperture_grasp(outcomeFlag(:,i_outcome)));
end
