# Supplementary material for: Evolution of Gross Forelimb and Fine Digit Kinematics during Skilled Reaching Acquisition in Rats
Source: eNeuro. 2021 Oct 26;8(5):ENEURO.0153-21.2021. doi: 10.1523/ENEURO.0153-21.2021 (PMC8555885; doi:10.1523/ENEURO.0153-21.2021)
Supplement: Extended Data 1 — MATLAB and Python code for kinematic analyses and figure plotting. Bova_Leventhal_code.zip contains custom MATLAB software for reconstruction of 3D reach trajectories, processing reach-to-grasp kinematics, and creating the figures in this manuscript using data in the other Extended Data files. Download Extended Data 1, ZIP file. [file enu-eN-NWR-0153-21-s24.zip › DLC_analysis_scripts/script_analyze_interp_trajectories.m]

% script_analyze_interp_trajectories
%
% take the interpolated trajectories generated by
% script_interp_trajectories and identify individual reaches within each
% trial, their start points,end points, etc., and calculate statistics for
% reaches across the full session. Write results into a file containing
% data for each trial as well as a summary of session statistics

% template name for viable trajectory files (for searching)
trajectory_file_name = 'R*3dtrajectory_new.mat';
num_traj_segments = 100;   % number of points into which trajectories will be segmented for averaging
max_pd_z = 30;   % z-coordinate at which to start paw dorsum analysis
max_dig_z = 20;  % z-coordinate at which to start digit trajectory analysis

% paramaeters for readReachScores
csvDateFormat = 'MM/dd/yyyy';
ratIDs_with_new_date_format = [284,309,310,311,312];

% calculate the following kinematic parameters:
% 1. max velocity, by reach type
% 2. average trajectory for a session, by reach time
% 3. deviation from that trajectory for a session
% 4. distance between trajectories
% 5. closest distance paw to pellet
% 6. minimum z, by type
% 7. number of reaches, by type

labeledBodypartsFolder = '/Volumes/DLC_data/DLC_output';

xlDir = labeledBodypartsFolder;
csvfname = fullfile(xlDir,'test.csv');

ratInfo = readRatInfoTable(csvfname);

ratInfo_IDs = [ratInfo.ratID];

cd(labeledBodypartsFolder)
ratFolders = dir('R0*');
numRatFolders = length(ratFolders);

temp_reachData = initializeReachDataStruct();

for i_rat = 1 : numRatFolders   % change limits to analyze specific rats
    
    ratID = ratFolders(i_rat).name;
    ratIDnum = str2double(ratID(2:end));
    
    temp_reachData.ratIDnum = ratIDnum;
    
    ratInfo_idx = find(ratInfo_IDs == ratIDnum);
    if isempty(ratInfo_idx)
        error('no entry in ratInfo structure for rat %d\n',C{1});
    end
    thisRatInfo = ratInfo(ratInfo_idx,:);
    pawPref = thisRatInfo.pawPref;
    if iscategorical(pawPref)
        pawPref = char(pawPref);
    end
    if iscell(pawPref)
        pawPref = pawPref{1};
    end
    
    if any(ratIDs_with_new_date_format == ratIDnum)
        csvDateFormat = 'yyyyMMdd';
    end
    ratRootFolder = fullfile(labeledBodypartsFolder,ratID);
    
    % read in scores from manual review of each trial
    reachScoresFile = [ratID '_scores.csv'];
    reachScoresFile = fullfile(ratRootFolder,reachScoresFile);
    reachScores = readReachScores(reachScoresFile,'csvdateformat',csvDateFormat);
    allSessionDates = [reachScores.date]';
    numTableSessions = length(reachScores);
    dateNums_from_scores_table = zeros(numTableSessions,1);
    for iSession = 1 : numTableSessions
        dateNums_from_scores_table(iSession) = datenum(reachScores(iSession).date);
    end
    
    cd(ratRootFolder);
    sessionDirectories = listFolders([ratID '_2*']);
    numSessions = length(sessionDirectories);
    
    sessionType = determineSessionType(thisRatInfo, allSessionDates);
    
    switch ratID
        case 'R0158'
            startSession = 1;
            endSession = numSessions;
        otherwise
            startSession = 1;
            endSession = numSessions;
    end
    
    for iSession = startSession : 1 : endSession
        if exist('reachData','var')
            clear reachData
        end
        curSessionDir = sessionDirectories{iSession};
        fullSessionDir = fullfile(ratRootFolder,curSessionDir);
        
        if ~isfolder(fullSessionDir)
            continue;
        end
        
        cd(fullSessionDir);
        C = textscan(sessionDirectories{iSession},[ratID '_%8c']);
        sessionDateString = C{1}; % this will be in format yyyymmdd
                            % note date formats from the scores spreadsheet
                            % are in m/d/yy

        base_reachDataName = [ratID '_' sessionDateString '_processed_reaches.mat'];
        reachDataName = fullfile(fullSessionDir,base_reachDataName);
        
        sessionDate = datetime(sessionDateString,'inputformat','yyyyMMdd');
        allSessionIdx = find(sessionDate == allSessionDates);
        sessionDateNum = datenum(sessionDateString,'yyyymmdd');
        
        temp_reachData.sessionDate = sessionDate;
        
        thisSessionType = sessionType(allSessionIdx);
        
        if ~isempty(allSessionIdx)
            sessionReachScores = reachScores(allSessionIdx).scores;
        else
            sessionReachScores = [];   % if a session hasn't been scored
        end
        
        % find the pawTrajectory files
        pawTrajectoryList = dir(trajectory_file_name);
        if isempty(pawTrajectoryList)
            continue
        end
        
        fprintf('working on %s\n',sessionDirectories{iSession});
        numTrials = length(pawTrajectoryList);
        interpTrajectoryName = [ratID '_' sessionDateString '_interp_trajectories.mat'];
        
        load(interpTrajectoryName);
        numFrames = size(all_interp_traj_wrt_pellet,1);
        num_bodyparts = size(all_interp_traj_wrt_pellet,3);
        numTrials = size(all_interp_traj_wrt_pellet,4);
        
        [mcpIdx,pipIdx,digIdx,pawDorsumIdx] = findReachingPawParts(bodyparts,pawPref);
        numReachingPawParts = length(mcpIdx) + length(pipIdx) + length(digIdx) + length(pawDorsumIdx);
        
        all_endPts = zeros(numReachingPawParts, 3, numTrials);
        all_final_endPts = zeros(numReachingPawParts, 3, numTrials);
        all_partEndPts = zeros(numReachingPawParts, 3, numTrials);
        all_partFinalEndPts = zeros(numReachingPawParts, 3, numTrials);
        all_partFinalEndPtFrame = zeros(numReachingPawParts, numTrials);
        all_first_pawPart_outside_box = zeros(numReachingPawParts, numTrials);
        all_firstSlotBreak = zeros(numReachingPawParts, numTrials);
        all_firstPawDorsumFrame = zeros(numTrials,1);
        all_aperture = NaN(numFrames,3,numTrials);
        all_maxDigitReachFrame = zeros(numTrials,1);
        all_initPellet3D = NaN(numTrials, 3);
        
        for iTrial = 1 : numTrials
%             trialNumbers(iTrial,:)
            slot_z_wrt_pellet = all_slot_z_wrt_pellet(iTrial);
            initPellet3D = all_initPellet3D(iTrial,:);
            interp_trajectory = squeeze(all_interp_traj_wrt_pellet(:,:,:,iTrial));
            
            % identify beginning and ends of each reach/grasp
            reachData(iTrial) = identifyReaches(temp_reachData,interp_trajectory,bodyparts,slot_z_wrt_pellet,pawPref);
        
            reachData(iTrial) = findDigitClose2(reachData(iTrial),interp_trajectory,bodyparts,pawPref,slot_z_wrt_pellet);
            reachData(iTrial) = findGraspEnd(reachData(iTrial),interp_trajectory,bodyparts,pawPref,slot_z_wrt_pellet);
            
            try
            reachData(iTrial) = calculateKinematics(reachData(iTrial),interp_trajectory,bodyparts,slot_z_wrt_pellet,pawPref,frameRate);
            catch
                keyboard
            end
            if ~isempty(sessionReachScores)
                trialOutcome = sessionReachScores(trialNumbers(iTrial,2));
            else
                trialOutcome = [];
            end
            reachData(iTrial) = scoreTrial(reachData(iTrial),interp_trajectory,bodyparts,all_didPawStartThroughSlot(iTrial),pelletMissingFlag(iTrial),initPellet3D,slot_z_wrt_pellet,pawPref,trialOutcome);
            reachData(iTrial).trialNumbers = trialNumbers(iTrial,:);
            reachData(iTrial).slot_z_wrt_pellet = slot_z_wrt_pellet;
        end
        
        [sessionSummary,reachData] = sessionKinematicsSummary(reachData,num_traj_segments);
        
        save(reachDataName,'reachData','sessionSummary','all_didPawStartThroughSlot','all_frameRange','all_initPellet3D','all_slot_z_wrt_pellet','frameRate','pelletMissingFlag','slot_z','trialNumbers','thisSessionType','curSessionDir','thisRatInfo');
                
    end
    
end
