# Supplementary material for: Evolution of Gross Forelimb and Fine Digit Kinematics during Skilled Reaching Acquisition in Rats
Source: eNeuro. 2021 Oct 26;8(5):ENEURO.0153-21.2021. doi: 10.1523/ENEURO.0153-21.2021 (PMC8555885; doi:10.1523/ENEURO.0153-21.2021)
Supplement: Extended Data 1 — MATLAB and Python code for kinematic analyses and figure plotting. Bova_Leventhal_code.zip contains custom MATLAB software for reconstruction of 3D reach trajectories, processing reach-to-grasp kinematics, and creating the figures in this manuscript using data in the other Extended Data files. Download Extended Data 1, ZIP file. [file enu-eN-NWR-0153-21-s24.zip › DLC_analysis_scripts/pointsAngle.m]

function theta = pointsAngle(X)
%
% INPUTS
%   X - 2 x 2 array where each row is an (x,y) pair
%
% OUTPUTS
%   theta - angle of each row of pointsAngle with respect to the horizontal

cplx = diff(X(:,1)) - diff(X(:,2)) * 1i;   % subtract y difference because positive y is down

theta = angle(cplx);
