# Supplementary material for: Evolution of Gross Forelimb and Fine Digit Kinematics during Skilled Reaching Acquisition in Rats
Source: eNeuro. 2021 Oct 26;8(5):ENEURO.0153-21.2021. doi: 10.1523/ENEURO.0153-21.2021 (PMC8555885; doi:10.1523/ENEURO.0153-21.2021)
Supplement: Extended Data 1 — MATLAB and Python code for kinematic analyses and figure plotting. Bova_Leventhal_code.zip contains custom MATLAB software for reconstruction of 3D reach trajectories, processing reach-to-grasp kinematics, and creating the figures in this manuscript using data in the other Extended Data files. Download Extended Data 1, ZIP file. [file enu-eN-NWR-0153-21-s24.zip › DLC_analysis_scripts/circ_r.m]

function r = circ_r(alpha, w, d, dim)
% r = circ_r(alpha, w, d)
%   Computes mean resultant vector length for circular data.
%
%   Input:
%     alpha	sample of angles in radians
%     [w		number of incidences in case of binned angle data]
%     [d    spacing of bin centers for binned data, if supplied 
%           correction factor is used to correct for bias in 
%           estimation of r, in radians (!)]
%     [dim  compute along this dimension, default is 1]
%
%     If dim argument is specified, all other optional arguments can be
%     left empty: circ_r(alpha, [], [], dim)
%
%   Output:
%     r		mean resultant length
%
% PHB 7/6/2008
%
% References:
%   Statistical analysis of circular data, N.I. Fisher
%   Topics in circular statistics, S.R. Jammalamadaka et al. 
%   Biostatistical Analysis, J. H. Zar
%
% Circular Statistics Toolbox for Matlab

% By Philipp Berens, 2009
% berens@tuebingen.mpg.de - www.kyb.mpg.de/~berens/circStat.html

if nargin < 4
  dim = 1;
end

if nargin < 2 || isempty(w) 
  % if no specific weighting has been specified
  % assume no binning has taken place
	w = ones(size(alpha));
else
  if size(w,2) ~= size(alpha,2) || size(w,1) ~= size(alpha,1) 
    error('Input dimensions do not match');
  end 
end

if nargin < 3 || isempty(d)
  % per default do not apply correct for binned data
  d = 0;
end

% compute weighted sum of cos and sin of angles
r = nansum(w.*exp(1i*alpha),dim);

% obtain length 
r = abs(r)./nansum(w,dim);

% for data with known spacing, apply correction factor to correct for bias
% in the estimation of r (see Zar, p. 601, equ. 26.16)
if d ~= 0
  c = d/2/sin(d/2);
  r = c*r;
end
