# Supplementary material for: Evolution of Gross Forelimb and Fine Digit Kinematics during Skilled Reaching Acquisition in Rats
Source: eNeuro. 2021 Oct 26;8(5):ENEURO.0153-21.2021. doi: 10.1523/ENEURO.0153-21.2021 (PMC8555885; doi:10.1523/ENEURO.0153-21.2021)
Supplement: Extended Data 1 — MATLAB and Python code for kinematic analyses and figure plotting. Bova_Leventhal_code.zip contains custom MATLAB software for reconstruction of 3D reach trajectories, processing reach-to-grasp kinematics, and creating the figures in this manuscript using data in the other Extended Data files. Download Extended Data 1, ZIP file. [file enu-eN-NWR-0153-21-s24.zip › DLC_analysis_scripts/breakDownFullApertureByOutcome.m]

function [aperture_traj, mean_aperture_traj, std_aperture_traj,sem_aperture_traj] = breakDownFullApertureByOutcome(reachData,z_interp_digits)

num_trials = length(reachData);

traj_limits = align_trajectory_to_reach(reachData);
aperture_traj = NaN(num_trials, length(z_interp_digits));
for iTrial = 1 : num_trials

    if isempty(reachData(iTrial).aperture)
        continue;
    end
    if isempty(reachData(iTrial).aperture{1})
        continue;
    end
    
    graspFrames = traj_limits(iTrial).reach_aperture_lims(1,1) : ...
        traj_limits(iTrial).reach_aperture_lims(1,2);
%     dig2_z = reachData(iTrial).dig2_trajectory{1}(graspFrames,3);
    dig2_z = reachData(iTrial).dig_trajectory_reach{1}(graspFrames,3,2);
    if length(reachData(iTrial).aperture{1}) > 1
        cur_apertures = pchip(dig2_z,reachData(iTrial).aperture{1},z_interp_digits);
    else
        cur_apertures = NaN(size(z_interp_digits));
    end
    
    cur_apertures(z_interp_digits < min(dig2_z)) = NaN;
    cur_apertures(z_interp_digits > max(dig2_z)) = NaN;
    aperture_traj(iTrial,:) = cur_apertures;
end

% get rid of trials where aperture was clearly calculated incorrectly
[r,c] = find(aperture_traj > 20);
aperture_traj(r,:) = NaN;

% get rid of data points along z when there are too few trials w/ data
% points for average (don't want average swayed by very few trials)
for i_pt = 1 : size(aperture_traj,2)
    numDataPts = sum(~isnan(aperture_traj(:,i_pt)));
    if numDataPts < 10
        aperture_traj(:,i_pt) = NaN;
    end
end 

mean_aperture_traj = nanmean(aperture_traj);
std_aperture_traj = nanstd(aperture_traj,0,1);
numValidPoints = sum(~isnan(aperture_traj));
sem_aperture_traj = std_aperture_traj ./ sqrt(numValidPoints);

end
