# Supplementary material for: Evolution of Gross Forelimb and Fine Digit Kinematics during Skilled Reaching Acquisition in Rats
Source: eNeuro. 2021 Oct 26;8(5):ENEURO.0153-21.2021. doi: 10.1523/ENEURO.0153-21.2021 (PMC8555885; doi:10.1523/ENEURO.0153-21.2021)
Supplement: Extended Data 1 — MATLAB and Python code for kinematic analyses and figure plotting. Bova_Leventhal_code.zip contains custom MATLAB software for reconstruction of 3D reach trajectories, processing reach-to-grasp kinematics, and creating the figures in this manuscript using data in the other Extended Data files. Download Extended Data 1, ZIP file. [file enu-eN-NWR-0153-21-s24.zip › DLC_analysis_scripts/projectPoints.m]

function points2d = projectPoints_DL(points3d, P)
%
% INPUTS
%   points3d - m x 3 matrix where m is the number of points
%   P - camera matrix. 4 x 3 array
%
% OUTPUTS
%   points2d - m x 2 matrix where m is the number of points

points3dHomog = [points3d, ones(size(points3d, 1), 1, 'like', points3d)];
points2dHomog = points3dHomog * P;
points2d = bsxfun(@rdivide, points2dHomog(:, 1:2), points2dHomog(:, 3));

end
