# Supplementary material for: Evolution of Gross Forelimb and Fine Digit Kinematics during Skilled Reaching Acquisition in Rats
Source: eNeuro. 2021 Oct 26;8(5):ENEURO.0153-21.2021. doi: 10.1523/ENEURO.0153-21.2021 (PMC8555885; doi:10.1523/ENEURO.0153-21.2021)
Supplement: Extended Data 1 — MATLAB and Python code for kinematic analyses and figure plotting. Bova_Leventhal_code.zip contains custom MATLAB software for reconstruction of 3D reach trajectories, processing reach-to-grasp kinematics, and creating the figures in this manuscript using data in the other Extended Data files. Download Extended Data 1, ZIP file. [file enu-eN-NWR-0153-21-s24.zip › DLC_analysis_scripts/calcHSVstats.m]

function [meanHSV, stdHSV] = calcHSVstats(img_hsv, digitMask)
%
% INPUTS:
%   img_hsv - m x n x 3 array containing an hsv image
%   digitMask - binary mask of the digit (or other object)
%
% OUTPUTS:
%
%

    meanHSV = zeros(1,3);
    stdHSV  = zeros(1,3);
    idx = squeeze(digitMask);
    idx = idx(:);
    for jj = 1 : 3
        colPlane = squeeze(img_hsv(:,:,jj));
        colPlane = colPlane(:);
        if jj == 1
            meanAngle = wrapTo2Pi(circ_mean(colPlane(idx)*2*pi));
            stdAngle = wrapTo2Pi(circ_std(colPlane(idx)*2*pi));
            meanHSV(jj) = meanAngle / (2*pi);
            stdHSV(jj) = stdAngle / (2*pi);
        else
            meanHSV(jj) = mean(colPlane(idx));
            stdHSV(jj) = std(colPlane(idx));
        end
    end
    
end
