# Supplementary material for: Evolution of Gross Forelimb and Fine Digit Kinematics during Skilled Reaching Acquisition in Rats
Source: eNeuro. 2021 Oct 26;8(5):ENEURO.0153-21.2021. doi: 10.1523/ENEURO.0153-21.2021 (PMC8555885; doi:10.1523/ENEURO.0153-21.2021)
Supplement: Extended Data 1 — MATLAB and Python code for kinematic analyses and figure plotting. Bova_Leventhal_code.zip contains custom MATLAB software for reconstruction of 3D reach trajectories, processing reach-to-grasp kinematics, and creating the figures in this manuscript using data in the other Extended Data files. Download Extended Data 1, ZIP file. [file enu-eN-NWR-0153-21-s24.zip › DLC_analysis_scripts/calculateTrajectoryLengths.m]

function trajectoryLengths = calculateTrajectoryLengths(normalized_pd_trajectories,normalized_digit_trajectories,slot_z)
%
% calculate the pathlengths along each trajectory
%
% INPUTS
%   normalized_pd_trajectories - num_pd_trajectorypoints x 3 x
%      numTrials array containing trajectories that were interpolated,
%      smoothed, and divided into num_pd_trajectorypoints
%   normalized_digit_trajectories - number of digit points (usually 12 - 3
%      marks on each of 4 digits) x num_digit_trajectorypoints x 3 x
%      numTrials array containing trajectories that were interpolated,
%      smoothed, and divided into num_digit_trajectorypoints
%   slot_z - z-coordinate of the front panel with repect to the initial
%       pellet location
%
% OUTPUTS
%   trajectoryLengths - structure with a separate element for each trial
%   with fields:
%       .pd_pre_slot - pathlength of the paw dorsum before it gets to the
%           reaching slot
%       .pd_post_slot - pathlength of the paw dorsum after it passes through
%           the reaching slot
%       .digit_traj_length - numDigits length vector containing the path
%           length for each digit after it passes through the slot

numTrials = size(normalized_pd_trajectories,3);
numDigits = size(normalized_digit_trajectories,1);
for iTrial = 1 : numTrials
    
    pd_trajectory = squeeze(normalized_pd_trajectories(:,:,iTrial));
    pd_z = squeeze(pd_trajectory(:,3));
    
    pd_pre_slot = pd_trajectory(pd_z > slot_z,:);
    pd_post_slot = pd_trajectory(pd_z < slot_z,:);
    
    trajectoryLengths(iTrial).pd_pre_slot = calcPathLength(pd_pre_slot);
    trajectoryLengths(iTrial).pd_post_slot = calcPathLength(pd_post_slot);
    
    trajectoryLengths(iTrial).digit_traj_length = zeros(numDigits,1);
    for iDigit = 1 : numDigits
        
        curDigitTrajectory = squeeze(normalized_digit_trajectories(iDigit,:,:,iTrial));
        trajectoryLengths(iTrial).digit_traj_length(iDigit) = ...
            calcPathLength(curDigitTrajectory);
        
    end
    
end

end

%%%%%%%%%%%%%%%%%%%%%%%%%%%%%%%%%%%%%%%%%%%%%%%%%%%%%%%%%%%%%%%%%%%%%%%%%%%
%%%%%%%%%%%%%%%%%%%%%%%%%%%%%%%%%%%%%%%%%%%%%%%%%%%%%%%%%%%%%%%%%%%%%%%%%%%

function pathLength = calcPathLength(X)
%
% calculate pathlength of a trajectory contained in X, an m x (2 or 3)
% matrix where each row in an x,y,(z) pair (triple)
%

d = diff(X);
pathLength = sqrt(sum(d.^2,2));

pathLength = sum(pathLength);

end
