# Supplementary material for: Evolution of Gross Forelimb and Fine Digit Kinematics during Skilled Reaching Acquisition in Rats
Source: eNeuro. 2021 Oct 26;8(5):ENEURO.0153-21.2021. doi: 10.1523/ENEURO.0153-21.2021 (PMC8555885; doi:10.1523/ENEURO.0153-21.2021)
Supplement: Extended Data 1 — MATLAB and Python code for kinematic analyses and figure plotting. Bova_Leventhal_code.zip contains custom MATLAB software for reconstruction of 3D reach trajectories, processing reach-to-grasp kinematics, and creating the figures in this manuscript using data in the other Extended Data files. Download Extended Data 1, ZIP file. [file enu-eN-NWR-0153-21-s24.zip › DLC_analysis_scripts/estimateHiddenPoints.m]

function [final_direct_pts,final_mirror_pts,isEstimate] = estimateHiddenPoints(final_direct_pts, final_mirror_pts, invalid_direct, invalid_mirror, direct_bp, mirror_bp, boxCal, imSize, pawPref, frames_to_check, varargin)
%
% function to estimate the locations of hidden points given knowledge of
% nearby points and epipolar geometry
%
% INPUTS
%   final_direct_pts - num bodyparts x num frames x 2 array where each num
%       frames x 2 subarray contains (x,y) coordinate pairs. This includes
%       estimates of point locations based on the epipolar projection from
%       the mirror view
%   final_mirror_pts - same as final_direct_pts for the mirror view
%   invalid_direct - bodyparts x numframes boolean array where true values
%       indicate that a bodypart in a given frame was (probably) not
%       correctly identified
%   invalid_mirror - same as invalid_direct for the mirror view
%   direct_bp - cell array containing lis of body part descriptors for the
%       direct view
%   mirror_bp - same as direct_bp for the mirror view
%   boxCal - box calibration structure with the following fields:
%       .E - essential matrix (3 x 3 x numViews) array where numViews is
%           the number of different mirror views (3 for now)
%       .F - fundamental matrix (3 x 3 x numViews) array where numViews is
%           the number of different mirror views (3 for now)
%       .Pn - camera matrices assuming the direct view is eye(4,3). 4 x 3 x
%           numViews array
%       .P - direct camera matrix (eye(4,3))
%       .cameraParams
%       .curDate - YYYYMMDD format date the data were collected
%   imSize - 2-element vector with frame height x width
%   pawPref - 'left' or 'right'
%
% VARARGS:
%   maxdistfromneighbor - how far the estimated point is allowed to be from
%       its nearest identified neighbor
%
% OUTPUTS
%   final_direct_pts - num bodyparts x num frames x 2 array where each num
%       frames x 2 subarray contains (x,y) coordinate pairs. This includes
%       estimates of point locations based on the epipolar projection from
%       the mirror view. Only now it includes the estimates of where hidden
%       points are located
%   final_mirror_pts - same as final_direct_pts for the mirror view
%   isEstimate - num bodyparts x num frames x 2 array where each entry
%       indicates whether that bodypart for that frame in that view (1 = 
%       direct, 2 = mirror) was estimated or identified directly by DLC

maxDistFromNeighbor = 60;  % how far the estimated point is allowed to be from its nearest identified neighbor
for iarg = 1 : 2 : nargin - 10
    switch lower(varargin{iarg})
        case 'maxdistfromneighbor'    % how far the estimated point is allowed to be from its nearest identified neighbor
            maxDistFromNeighbor = varargin{iarg + 1};
    end
end

switch pawPref
    case 'right'
        F = squeeze(boxCal.F(:,:,2));
    case 'left'
        F = squeeze(boxCal.F(:,:,3));
end

% numFrames = size(final_direct_pts,2);
numFrames = length(frames_to_check);

[direct_mcp_idx,direct_pip_idx,direct_digit_idx,direct_pawdorsum_idx,~,~,~] = group_DLC_bodyparts(direct_bp,pawPref);
[mirror_mcp_idx,mirror_pip_idx,mirror_digit_idx,mirror_pawdorsum_idx,~,~,~] = group_DLC_bodyparts(mirror_bp,pawPref);

% can work on the other body parts later; for now, just concerned with the
% reaching paw

allDirectParts_idx = [direct_mcp_idx;direct_pip_idx;direct_digit_idx;direct_pawdorsum_idx];
allMirrorParts_idx = [mirror_mcp_idx;mirror_pip_idx;mirror_digit_idx;mirror_pawdorsum_idx];

isEstimate = false(size(final_direct_pts,1),size(final_mirror_pts,2),2);

numDigits = length(direct_mcp_idx);

for ii = 1 : numFrames
    iFrame = frames_to_check(ii);
    allDirectPts = squeeze(final_direct_pts(allDirectParts_idx,iFrame,:));
    allMirrorPts = squeeze(final_mirror_pts(allMirrorParts_idx,iFrame,:));
    
    validDirectPoints = allDirectPts(~invalid_direct(allDirectParts_idx,iFrame),:);
    validMirrorPoints = allMirrorPts(~invalid_mirror(allMirrorParts_idx,iFrame),:);
    
    % work on digits first
    for i_digitPart = 1 : 3
        switch i_digitPart
            case 1
                direct_indices = direct_mcp_idx;
                mirror_indices = mirror_mcp_idx;
                
                direct_nextKnuckle_indices = direct_pip_idx;
                mirror_nextKnuckle_indices = mirror_pip_idx;
            case 2
                direct_indices = direct_pip_idx;
                mirror_indices = mirror_pip_idx;
                
                direct_nextKnuckle_indices = direct_digit_idx;
                mirror_nextKnuckle_indices = mirror_digit_idx;
            case 3
                direct_indices = direct_digit_idx;
                mirror_indices = mirror_digit_idx;
                
                direct_nextKnuckle_indices = direct_pip_idx;
                mirror_nextKnuckle_indices = mirror_pip_idx;
        end
        
        for i_digit = 1 : numDigits

            direct_part_idx = direct_indices(i_digit);
            mirror_part_idx = mirror_indices(i_digit);

            if (invalid_direct(direct_part_idx,iFrame) && invalid_mirror(mirror_part_idx,iFrame)) || ...
               (~invalid_direct(direct_part_idx,iFrame) && ~invalid_mirror(mirror_part_idx,iFrame))
                % either both points were found or both points were not found
                % with high certainty; nothing to do
                continue;
            end
            % figure out whether the mirror or direct view point was identified
            nextDigitKnuckles = nan(2,2);
            if invalid_direct(direct_part_idx,iFrame)
                % the mirror point was identified
                allPawPoints = validDirectPoints;
                known_pt = squeeze(final_mirror_pts(mirror_part_idx,iFrame,:))';

                other_knuckle_pts = squeeze(final_direct_pts(direct_indices,iFrame,:));
                other_knuckle_pts = other_knuckle_pts(~invalid_direct(direct_indices,iFrame),:);
                
                switch i_digit
                    case 1
                        if ~invalid_direct(direct_indices(2),iFrame)
                            nextDigitKnuckles(2,:) = squeeze(final_direct_pts(direct_indices(2),iFrame,:));
                        end
                    case {2,3}
                        if ~invalid_direct(direct_indices(i_digit-1),iFrame)
                            nextDigitKnuckles(1,:) = squeeze(final_direct_pts(direct_indices(i_digit-1),iFrame,:));
                        end
                        if ~invalid_direct(direct_indices(i_digit+1),iFrame)
                            nextDigitKnuckles(2,:) = squeeze(final_direct_pts(direct_indices(i_digit+1),iFrame,:));
                        end
                    case 4
                        if ~invalid_direct(direct_indices(3),iFrame)
                            nextDigitKnuckles(2,:) = squeeze(final_direct_pts(direct_indices(3),iFrame,:));
                        end
                end
                
                % find the point marked at the next knuckle on the same
                % digit
                if ~invalid_direct(direct_nextKnuckle_indices(i_digit),iFrame)
                    nextKnucklePt = squeeze(final_direct_pts(direct_nextKnuckle_indices(i_digit),iFrame, :));
                    if size(nextKnucklePt,1) == 2
                        nextKnucklePt = nextKnucklePt';
                    end
                else
                    nextKnucklePt = [];
                end
            else
                % the direct point was identified
                allPawPoints = validMirrorPoints;
                known_pt = squeeze(final_direct_pts(mirror_part_idx,iFrame,:))';

                other_knuckle_pts = squeeze(final_mirror_pts(mirror_indices,iFrame,:));
                other_knuckle_pts = other_knuckle_pts(~invalid_mirror(mirror_indices,iFrame),:);
                
                switch i_digit
                    case 1
                        if ~invalid_mirror(mirror_indices(2),iFrame)
                            nextDigitKnuckles(2,:) = squeeze(final_mirror_pts(mirror_indices(2),iFrame,:));
                        end
                    case {2,3}
                        if ~invalid_mirror(mirror_indices(i_digit-1),iFrame)
                            nextDigitKnuckles(1,:) = squeeze(final_mirror_pts(mirror_indices(i_digit-1),iFrame,:));
                        end
                        if ~invalid_mirror(mirror_indices(i_digit+1),iFrame)
                            nextDigitKnuckles(2,:) = squeeze(final_mirror_pts(mirror_indices(i_digit+1),iFrame,:));
                        end
                    case 4
                        if ~invalid_mirror(mirror_indices(3),iFrame)
                            nextDigitKnuckles(2,:) = squeeze(final_mirror_pts(mirror_indices(3),iFrame,:));
                        end
                end
                
                % find the point marked at the next knuckle on the same
                % digit
                if ~invalid_mirror(mirror_nextKnuckle_indices(i_digit),iFrame)
                    nextKnucklePt = squeeze(final_mirror_pts(mirror_nextKnuckle_indices(i_digit),iFrame, :));
                    if size(nextKnucklePt,1) == 2
                        nextKnucklePt = nextKnucklePt';
                    end
                else
                    nextKnucklePt = [];
                end
            end
            if isempty(other_knuckle_pts) && isempty(nextKnucklePt)
                continue;   % no nearest point to match with. probably will update this later to allow other points to be used...
            end

            np = estimatePawPart(known_pt, nextDigitKnuckles, other_knuckle_pts, nextKnucklePt, allPawPoints, F, imSize, maxDistFromNeighbor);
            if isempty(np); continue; end
            
            if invalid_direct(direct_part_idx,iFrame)
                % the mirror point was identified
                final_direct_pts(direct_part_idx,iFrame,:) = np;
                isEstimate(direct_part_idx,iFrame,1) = true;   % direct point for this body part in this frame is estimated
            else
                % the direct point was identified
                final_mirror_pts(mirror_part_idx,iFrame,:) = np;
                isEstimate(mirror_part_idx,iFrame,2) = true;   % mirror point for this body part in this frame is estimated
            end

        end
        
    end
    
end

[final_directPawDorsum_pts, isPawDorsumEstimate] = ...
    estimateDirectPawDorsum_from_ud_points(final_direct_pts, final_mirror_pts, invalid_direct, invalid_mirror, direct_bp, mirror_bp, boxCal, imSize, pawPref,frames_to_check,'maxDistFromNeighbor',maxDistFromNeighbor);

final_direct_pts(direct_pawdorsum_idx,:,:) = final_directPawDorsum_pts;
isEstimate(direct_pawdorsum_idx,:,1) = isPawDorsumEstimate;

end

%%%%%%%%%%%%%%%%%%%%%%%%%%%%%%%%%%%%%%%%%%%%%%%%%%%%%%%%%%%%%%%%%%%%%%%%%%%
%%%%%%%%%%%%%%%%%%%%%%%%%%%%%%%%%%%%%%%%%%%%%%%%%%%%%%%%%%%%%%%%%%%%%%%%%%%

function np = estimatePawPart(known_pt, nextDigitKnuckles, other_knuckle_pts, nextKnucklePt, allPawPoints, F, imSize, maxDistFromNeighbor)

boundary_idx = boundary(allPawPoints);
boundary_pts = allPawPoints(boundary_idx,:);

epiLine = epipolarLine(F,known_pt);
intersectPoints = linePolygonIntersect(epiLine,boundary_pts);

if isempty(intersectPoints)
    % first option is to find a point within the boundary of identified
    % points for this view under the assumption that the paw itself is
    % occluding the view of the digit of interest
    epiBorderPts = lineToBorderPoints(epiLine, imSize);
    epiBorderPts = [epiBorderPts(1:2);epiBorderPts(3:4)];
    
    if isempty(other_knuckle_pts)
        % try to find the point on the epipolar line closest to
        % the next digit over; if that isn't available, find the point on
        % the epipolar line closest to the next knuckle up the same digit
        [nndist, nnidx] = findNearestPointToLine(epiBorderPts, nextKnucklePt);
        if nndist < maxDistFromNeighbor
            np = findNearestPointOnLine(epiBorderPts,nextKnucklePt(nnidx,:));
        else
            np = [];
        end
    else
        [nndist, nnidx] = findNearestPointToLine(epiBorderPts, other_knuckle_pts);
        if nndist < maxDistFromNeighbor
            np = findNearestPointOnLine(epiBorderPts,other_knuckle_pts(nnidx,:));
        else
            np = [];
        end
    end
else
    if isempty(nextKnucklePt)
        % the epipolar line intersects the polygon defined by the points
        % that were found in the other view, but the point for the next
        % knuckle on the same digit wasn't found either. 
        
        epiBorderPts = lineToBorderPoints(epiLine, imSize);
        epiBorderPts = [epiBorderPts(1:2);epiBorderPts(3:4)];

        if any(~isnan(nextDigitKnuckles(:)))
            % at least one knuckle on a neighboring digit was found
            % is this digit 2 or 3, and were both neighboring digits found?
            if all(~isnan(nextDigitKnuckles(:)))
                % both neighboring digits were found
                % find the intersection between the epipolar line and the
                % segment connecting the two adjacent knuckles
                [knuckleIntersectPoint,isPtBetweenKnuckles] = findIntersection(nextDigitKnuckles, epiLine);
                if isPtBetweenKnuckles(1)
                    np = knuckleIntersectPoint;
                else
                    % the intersection between the epipolar line and the
                    % line defined by the neighboring knuckles is not
                    % between those knuckles. Find the closest point on the
                    % epipolar line to one of the neighboring knuckles
                    [~, nnidx] = findNearestPointToLine(epiBorderPts, nextDigitKnuckles);
                    [nndist, nnidx2] = findNearestNeighbor(nextDigitKnuckles(nnidx,:), intersectPoints);
                    if nndist < maxDistFromNeighbor
                        np = intersectPoints(nnidx2,:);
                    else
                        np = [];
                    end
                end
            else
                % only one neighboring digit was found
                
                % Look for the closest point in the intersection of the
                % epipolar line with the same knuckle on the neighboring digits
                [~, nnidx] = findNearestPointToLine(epiBorderPts, nextDigitKnuckles);
                [nndist, nnidx2] = findNearestNeighbor(nextDigitKnuckles(nnidx,:), intersectPoints);
                if nndist < maxDistFromNeighbor
                    np = intersectPoints(nnidx2,:);
                else
                    np = [];
                end
            end
        else
            % the neighboring digits for the same knuckle weren't found
            % either
            % find index of other_pts that is closest to the epipolar line
            [~, nnidx] = findNearestPointToLine(epiBorderPts, other_knuckle_pts);
            [nndist, nnidx2] = findNearestNeighbor(other_knuckle_pts(nnidx,:), intersectPoints);
    %         np = findNearestPointOnLine(epiBorderPts,other_knuckle_pts(nnidx,:));
            if nndist < maxDistFromNeighbor
                np = intersectPoints(nnidx2,:);
            else
                np = [];
            end
        end
    else
        % the epipolar line intersects the polygon defined by the points
        % that were found in the other view. look for the intersection
        % point closest to the next knuckle on the same digit
        [nndist,nnidx] = findNearestNeighbor(nextKnucklePt, intersectPoints);
        if nndist < maxDistFromNeighbor
            np = intersectPoints(nnidx,:);
        else
            np = [];
        end
    end
end

end
