# Supplementary material for: Evolution of Gross Forelimb and Fine Digit Kinematics during Skilled Reaching Acquisition in Rats
Source: eNeuro. 2021 Oct 26;8(5):ENEURO.0153-21.2021. doi: 10.1523/ENEURO.0153-21.2021 (PMC8555885; doi:10.1523/ENEURO.0153-21.2021)
Supplement: Extended Data 1 — MATLAB and Python code for kinematic analyses and figure plotting. Bova_Leventhal_code.zip contains custom MATLAB software for reconstruction of 3D reach trajectories, processing reach-to-grasp kinematics, and creating the figures in this manuscript using data in the other Extended Data files. Download Extended Data 1, ZIP file. [file enu-eN-NWR-0153-21-s24.zip › DLC_analysis_scripts/findZeroCrossings.m]

function [zci] = findZeroCrossings(x, varargin)
%
% INPUTS
%   x - vector of values in which to look for zero crossings
%
% VARARGIN
%   'crossingdirection' - 'any','increasing', or 'decreasing'; whether to
%       only take zero crossings going in one direction
%
% OUTPUTS
%   zci - zero crossing indices
%
crossingDirection = 'any';

for iarg = 1 : 2 : nargin - 1
    switch lower(varargin{iarg})
        case 'crossingdirection'
        	crossingDirection = varargin{iarg + 1};
    end
end

zci = find(x(:).*circshift(x(:), [-1 0]) <= 0);

if strcmpi(crossingDirection,'increasing')
    zci = zci(x(zci) < 0);
end

if strcmpi(crossingDirection,'decreasing')
    zci = zci(x(zci) > 0);
end
