# Supplementary material for: Evolution of Gross Forelimb and Fine Digit Kinematics during Skilled Reaching Acquisition in Rats
Source: eNeuro. 2021 Oct 26;8(5):ENEURO.0153-21.2021. doi: 10.1523/ENEURO.0153-21.2021 (PMC8555885; doi:10.1523/ENEURO.0153-21.2021)
Supplement: Extended Data 1 — MATLAB and Python code for kinematic analyses and figure plotting. Bova_Leventhal_code.zip contains custom MATLAB software for reconstruction of 3D reach trajectories, processing reach-to-grasp kinematics, and creating the figures in this manuscript using data in the other Extended Data files. Download Extended Data 1, ZIP file. [file enu-eN-NWR-0153-21-s24.zip › DLC_analysis_scripts/convertToDateTime.m]

function dt_out = convertToDateTime(dateString,dateFormat)
% 
% convert dateStrings into datetime objects
%
% INPUTS
%   dateString - character array of dates (each row is a string containing
%       a date)
%   dateFormat - format string for converting a string to a datetime object
%
% OUTPUTS
%   dt_out - array of datetime objects

if isdatetime(dateString)
    dt_out = dateString;
    return
end
    
if isnan(dateString)
    dt_out = NaT(size(dateString,1),1);
    return;
end

if isempty(dateFormat)
    dt_out = datetime(dateString);
else
    dt_out = datetime(dateString,'inputformat',dateFormat);
end

% strings loaded in from .csv or excel tables often only account for the
% last 2 digits of the year
dt_out.Year(dt_out.Year < 100) = dt_out.Year(dt_out.Year < 100) + 2000;

end
