# Supplementary material for: Evolution of Gross Forelimb and Fine Digit Kinematics during Skilled Reaching Acquisition in Rats
Source: eNeuro. 2021 Oct 26;8(5):ENEURO.0153-21.2021. doi: 10.1523/ENEURO.0153-21.2021 (PMC8555885; doi:10.1523/ENEURO.0153-21.2021)
Supplement: Extended Data 1 — MATLAB and Python code for kinematic analyses and figure plotting. Bova_Leventhal_code.zip contains custom MATLAB software for reconstruction of 3D reach trajectories, processing reach-to-grasp kinematics, and creating the figures in this manuscript using data in the other Extended Data files. Download Extended Data 1, ZIP file. [file enu-eN-NWR-0153-21-s24.zip › DLC_analysis_scripts/extractSingleTrialKinematics.m]

function [interp_trajectory,frameRange] = extractSingleTrialKinematics(trajectory,varargin)
%
% INPUTS
%   trajectory - m x 3 x p array where m is the number of frames in each
%       video, the second dimension is (x,y,z) coordinates, and p is the
%       number of body parts
%
% OUTPUTS
%   interp_trajectory - n x 3 x num_bodyparts array where n is the number
%       of frames
%   frameRange - num_bodyparts x 2 array; first element in each row is the
%       first frame in which this "body part" was identified; 2nd element
%       is the last frame

windowLength = 10;
smoothMethod = 'gaussian';

for iarg = 1 : 2 : nargin - 1
    switch lower(varargin{iarg})
        case 'windowlength'
            windowLength = varargin{iarg+1};
        case 'smoothmethod'
            smoothMethod = varargin{iarg+1};
    end
end

numFrames = size(trajectory,1);
num_bodyparts = size(trajectory,3);
interp_trajectory = NaN(numFrames,3,num_bodyparts);
frameRange = zeros(num_bodyparts,2);

% calculate trajectory for each identified "body part"
for i_part = 1 : 16
    fullTrajectory = squeeze(trajectory(:,:,i_part));
    numValidPoints = sum(~isnan(fullTrajectory(:,1)));
    if numValidPoints < 2
        continue;
    end
    
    [frameRange(i_part,:),cur_trajectory] = ...
        smoothSingleTrajectory(fullTrajectory,'windowlength',windowLength,'smoothmethod',smoothMethod);
    interp_trajectory(frameRange(i_part,1):frameRange(i_part,2),:,i_part) = cur_trajectory;
end
