# Supplementary material for: Evolution of Gross Forelimb and Fine Digit Kinematics during Skilled Reaching Acquisition in Rats
Source: eNeuro. 2021 Oct 26;8(5):ENEURO.0153-21.2021. doi: 10.1523/ENEURO.0153-21.2021 (PMC8555885; doi:10.1523/ENEURO.0153-21.2021)
Supplement: Extended Data 1 — MATLAB and Python code for kinematic analyses and figure plotting. Bova_Leventhal_code.zip contains custom MATLAB software for reconstruction of 3D reach trajectories, processing reach-to-grasp kinematics, and creating the figures in this manuscript using data in the other Extended Data files. Download Extended Data 1, ZIP file. [file enu-eN-NWR-0153-21-s24.zip › DLC_analysis_scripts/listFolders.m]

function folders = listFolders(fname)
% find the names of all folders in a directory that match fname
%
% INPUTS
%   fname - string or partial string of folder names to look for
%
% OUTPUTS
%   folders - cell array of folder names that match fname
%
temp = dir(fname);

numFolders = 0;
folders = {};
for ii = 1 : length(temp)
    if isfolder(temp(ii).name)
        numFolders = numFolders + 1;
        folders{numFolders} = temp(ii).name;
    end
end
