# Supplementary material for: Evolution of Gross Forelimb and Fine Digit Kinematics during Skilled Reaching Acquisition in Rats
Source: eNeuro. 2021 Oct 26;8(5):ENEURO.0153-21.2021. doi: 10.1523/ENEURO.0153-21.2021 (PMC8555885; doi:10.1523/ENEURO.0153-21.2021)
Supplement: Extended Data 1 — MATLAB and Python code for kinematic analyses and figure plotting. Bova_Leventhal_code.zip contains custom MATLAB software for reconstruction of 3D reach trajectories, processing reach-to-grasp kinematics, and creating the figures in this manuscript using data in the other Extended Data files. Download Extended Data 1, ZIP file. [file enu-eN-NWR-0153-21-s24.zip › DLC_analysis_scripts/line_segment_intersect.m]

function int_pt = line_segment_intersect(line1,seg)
%
% function to calculate the intersection of two lines
%
% INPUTS:
%   line1 - vectors [A,B,C] where Ax + By + C = 0
%   seg - line segment defined by two end points - either a 4 x 1 vector
%       [x1,y1,x2,y2] or a 2 x 2 array [x1,y1;x2,y2]
%
% OUTPUTS:
%   int_pt - intersection point [x,y]

if length(seg) == 4
    seg = [seg(1:2);seg(3:4)];
end
line2 = lineFromEndpoints(seg);
int_pt = findIntersection(line1,line2);

% check that the x-value of int_pt is between the x-values for seg
temp = sort(seg(:,1));

if int_pt(1) < temp(1) || int_pt(1) > temp(2)
    int_pt = [];
end
