# Supplementary material for: Evolution of Gross Forelimb and Fine Digit Kinematics during Skilled Reaching Acquisition in Rats
Source: eNeuro. 2021 Oct 26;8(5):ENEURO.0153-21.2021. doi: 10.1523/ENEURO.0153-21.2021 (PMC8555885; doi:10.1523/ENEURO.0153-21.2021)
Supplement: Extended Data 1 — MATLAB and Python code for kinematic analyses and figure plotting. Bova_Leventhal_code.zip contains custom MATLAB software for reconstruction of 3D reach trajectories, processing reach-to-grasp kinematics, and creating the figures in this manuscript using data in the other Extended Data files. Download Extended Data 1, ZIP file. [file enu-eN-NWR-0153-21-s24.zip › DLC_analysis_scripts/evenlySpacedPointsAlongTrajectory.m]

function pts_out = evenlySpacedPointsAlongTrajectory(trajectory, varargin)
%
% divide a 3-d trajectory into evenly spaced points
%
% INPUTS
%   trajectory - m x 3 array containing the trajectory
%
% VARARGIN
%   num_pts_out - number of points to divide the trajectory into
%
% OUTPUTS
%   pts_out - num_pts_out x 3 array containing the initial trajectory
%       divided into num_pts_out points. 


num_pts_out = 100;

if nargin == 2
    num_pts_out = varargin{1};
end

pl = pathlength(trajectory);
dist_per_pt = pl / (num_pts_out-1);

pts_out = zeros(num_pts_out,size(trajectory,2));

pts_out(1,:) = trajectory(1,:);
pts_out(num_pts_out,:) = trajectory(end,:);

cur_trajectory_idx = 1;
for i_outPt = 2 : num_pts_out-1
    
    startPt = pts_out(i_outPt-1,:);
    
    dist_along_trajectory = 0;
    while dist_along_trajectory < dist_per_pt
        cur_trajectory_idx = cur_trajectory_idx + 1;
        if dist_along_trajectory == 0
            cur_pt = startPt;
        else
            cur_pt = trajectory(cur_trajectory_idx-1,:);
        end
        
        prev_dist_along_trajectory = dist_along_trajectory;
        dist_along_trajectory = dist_along_trajectory + ...
            sqrt(sum((trajectory(cur_trajectory_idx,:) - cur_pt).^2,2));
    end
    try
    remaining_dist = dist_per_pt - prev_dist_along_trajectory;
    catch
        keyboard
    end
    
    pts_out(i_outPt,:) = findPointAlongLine(cur_pt,...
                                            trajectory(cur_trajectory_idx,:),...
                                            remaining_dist);
	cur_trajectory_idx = cur_trajectory_idx - 1;
end

end

%%%%%%%%%%%%%%%%%%%%%%%%%%%%%%%%%%%%%%%%%%%%%%%%%%%%%%%%%%%%%%%%%%%%%%%%%%%
%%%%%%%%%%%%%%%%%%%%%%%%%%%%%%%%%%%%%%%%%%%%%%%%%%%%%%%%%%%%%%%%%%%%%%%%%%%

function pt = findPointAlongLine(startPt, endPt, ptDist)

fullDist = sqrt(sum((endPt-startPt).^2,2));
fractDist = ptDist/fullDist;

pt = startPt + (endPt-startPt)*fractDist;

end
