# Supplementary material for: Evolution of Gross Forelimb and Fine Digit Kinematics during Skilled Reaching Acquisition in Rats
Source: eNeuro. 2021 Oct 26;8(5):ENEURO.0153-21.2021. doi: 10.1523/ENEURO.0153-21.2021 (PMC8555885; doi:10.1523/ENEURO.0153-21.2021)
Supplement: Extended Data 1 — MATLAB and Python code for kinematic analyses and figure plotting. Bova_Leventhal_code.zip contains custom MATLAB software for reconstruction of 3D reach trajectories, processing reach-to-grasp kinematics, and creating the figures in this manuscript using data in the other Extended Data files. Download Extended Data 1, ZIP file. [file enu-eN-NWR-0153-21-s24.zip › DLC_analysis_scripts/nanPawTrajectory.m]

function NaN_pawTrajectory = nanPawTrajectory(pawTrajectory, reproj_error, maxReprojError)
% turn any pawTrajectory values equal to zero into NaNs. Also turn any
% pawTrajectory points whose reprojection is too far from the originally
% marked points into NaNs. This suggests that at least one of the points
% (direct or mirror view) was incorrectly identified.
% 

NaN_pawTrajectory = pawTrajectory;
NaN_pawTrajectory(pawTrajectory==0) = NaN;

num_bp = size(pawTrajectory,3);
for i_bp = 1 : num_bp
    cur_reproj_errors = squeeze(reproj_error(i_bp,:,:));
    
    % identify when direct or mirror reprojection errors are too great to
    % be considered valid reconstructions
    invalidReprojections = cur_reproj_errors(:,1) > maxReprojError | ...
                           cur_reproj_errors(:,2) > maxReprojError;
                       
	NaN_pawTrajectory(invalidReprojections,:,i_bp) = NaN;
    
end

end
