# Supplementary material for: Evolution of Gross Forelimb and Fine Digit Kinematics during Skilled Reaching Acquisition in Rats
Source: eNeuro. 2021 Oct 26;8(5):ENEURO.0153-21.2021. doi: 10.1523/ENEURO.0153-21.2021 (PMC8555885; doi:10.1523/ENEURO.0153-21.2021)
Supplement: Extended Data 1 — MATLAB and Python code for kinematic analyses and figure plotting. Bova_Leventhal_code.zip contains custom MATLAB software for reconstruction of 3D reach trajectories, processing reach-to-grasp kinematics, and creating the figures in this manuscript using data in the other Extended Data files. Download Extended Data 1, ZIP file. [file enu-eN-NWR-0153-21-s24.zip › DLC_analysis_scripts/smoothSingleTrajectory.m]

function [frameRange,interp_trajectory] = smoothSingleTrajectory(trajectory, varargin)
%
% INPUTS
%   trajectory - 
%
% VARARGS
%   windowlength
%   smoothmethod
%
% OUTPUTS
%

windowLength = 10;
smoothMethod = 'gaussian';

for iarg = 1 : 2 : nargin - 1
    switch lower(varargin{iarg})
        case 'windowlength'
            windowLength = varargin{iarg+1};
        case 'smoothmethod'
            smoothMethod = varargin{iarg+1};
    end
end

if all(isnan(trajectory(:)))
    interp_trajectory = NaN(size(trajectory));
    frameRange = [1,size(trajectory,1)];
    return
end

smoothedTrajectory = smoothdata(trajectory,smoothMethod,windowLength,'omitnan');

firstValidPoint = find(~isnan(trajectory(:,1)),1,'first');
lastValidPoint = find(~isnan(trajectory(:,1)),1,'last');
numPoints = lastValidPoint - firstValidPoint + 1;
interp_trajectory = NaN(numPoints,3);

for iDim = 1 : 3
    x = find(~isnan(trajectory(:,iDim)));
    try
        xq = x(1) : x(end);
    catch
        keyboard
    end
    interp_trajectory(:,iDim) = pchip(x,smoothedTrajectory(x,iDim),xq);
end

frameRange = [firstValidPoint,lastValidPoint];

%     for iDim = 1 : 3
%         figure(iDim)
%         hold off
%         plot(xq,interp_trajectory(:,iDim));
%         hold on
%         plot(fullTrajectory(:,iDim))
%         plot(smoothedTrajectory(:,iDim));
%     end
