# Supplementary material for: Evolution of Gross Forelimb and Fine Digit Kinematics during Skilled Reaching Acquisition in Rats
Source: eNeuro. 2021 Oct 26;8(5):ENEURO.0153-21.2021. doi: 10.1523/ENEURO.0153-21.2021 (PMC8555885; doi:10.1523/ENEURO.0153-21.2021)
Supplement: Extended Data 1 — MATLAB and Python code for kinematic analyses and figure plotting. Bova_Leventhal_code.zip contains custom MATLAB software for reconstruction of 3D reach trajectories, processing reach-to-grasp kinematics, and creating the figures in this manuscript using data in the other Extended Data files. Download Extended Data 1, ZIP file. [file enu-eN-NWR-0153-21-s24.zip › DLC_analysis_scripts/circ_std.m]

function [s s0] = circ_std(alpha, w, d, dim)
% s = circ_std(alpha, w, d, dim)
%   Computes circular standard deviation for circular data 
%   (equ. 26.20, Zar).   
%
%   Input:
%     alpha	sample of angles in radians
%     [w		weightings in case of binned angle data]
%     [d    spacing of bin centers for binned data, if supplied 
%           correction factor is used to correct for bias in 
%           estimation of r]
%     [dim  compute along this dimension, default is 1]
%
%     If dim argument is specified, all other optional arguments can be
%     left empty: circ_std(alpha, [], [], dim)
%
%   Output:
%     s     angular deviation
%     s0    circular standard deviation
%
% PHB 6/7/2008
%
% References:
%   Biostatistical Analysis, J. H. Zar
%
% Circular Statistics Toolbox for Matlab

% By Philipp Berens, 2009
% berens@tuebingen.mpg.de - www.kyb.mpg.de/~berens/circStat.html

if nargin < 4
  dim = 1;
end

if nargin < 3 || isempty(d)
  % per default do not apply correct for binned data
  d = 0;
end

if nargin < 2 || isempty(w)
  % if no specific weighting has been specified
  % assume no binning has taken place
	w = ones(size(alpha));
else
  if size(w,2) ~= size(alpha,2) || size(w,1) ~= size(alpha,1) 
    error('Input dimensions do not match');
  end 
end

% compute mean resultant vector length
r = circ_r(alpha,w,d,dim);

if r > 1    % added by DL 20151007: rarely, r may come out slightly greater than one, which makes s imaginary
    r = 1;
end

s = sqrt(2*(1-r));      % 26.20
s0 = sqrt(-2*log(r));    % 26.21
