# Supplementary material for: Evolution of Gross Forelimb and Fine Digit Kinematics during Skilled Reaching Acquisition in Rats
Source: eNeuro. 2021 Oct 26;8(5):ENEURO.0153-21.2021. doi: 10.1523/ENEURO.0153-21.2021 (PMC8555885; doi:10.1523/ENEURO.0153-21.2021)
Supplement: Extended Data 1 — MATLAB and Python code for kinematic analyses and figure plotting. Bova_Leventhal_code.zip contains custom MATLAB software for reconstruction of 3D reach trajectories, processing reach-to-grasp kinematics, and creating the figures in this manuscript using data in the other Extended Data files. Download Extended Data 1, ZIP file. [file enu-eN-NWR-0153-21-s24.zip › DLC_analysis_scripts/pointsToLine.m]

function lineOut = pointsToLine(X)
%
% function to convert two (x,y) pairs to line coefficients such that 
% Ax + By + C = 0
%
% INPUTS:
%   X - either a 2 x 2 array where each row is an (x,y) pair, or a
%       4-element vector of (x1,y1,x2,y2)
%
% OUTPUTS:
%   lineOut - [A,B,C] triple such that Ax + By + C = 0 is a line that
%       passes through both points in X

A = 1;

if all(size(X)==2)
    pt1 = X(1,:);
    pt2 = X(2,:);
elseif length(X) == 4
    pt1 = X(1:2);
    pt2 = X(3:4);
end

B = (pt2(1)-pt1(1))/(pt1(2)-pt2(2));

C = -pt1(1) - B * pt1(2);

lineOut = [A,B,C];
