# Supplementary material for: Evolution of Gross Forelimb and Fine Digit Kinematics during Skilled Reaching Acquisition in Rats
Source: eNeuro. 2021 Oct 26;8(5):ENEURO.0153-21.2021. doi: 10.1523/ENEURO.0153-21.2021 (PMC8555885; doi:10.1523/ENEURO.0153-21.2021)
Supplement: Extended Data 1 — MATLAB and Python code for kinematic analyses and figure plotting. Bova_Leventhal_code.zip contains custom MATLAB software for reconstruction of 3D reach trajectories, processing reach-to-grasp kinematics, and creating the figures in this manuscript using data in the other Extended Data files. Download Extended Data 1, ZIP file. [file enu-eN-NWR-0153-21-s24.zip › DLC_analysis_scripts/triangulate.m]

function [points3d,reprojectedPoints,reprojectionErrors] = triangulate_DL(mp1, mp2, P1, P2, varargin)
%
% modified from matlab's computer vision toolbox to perform nonlinear
% optimization of reprojection errors after initial closed form solutions
% are found
%
% INPUTS:
%   mp1 and mp2 are the matched points in the two views. m x 2 matrices
%       where m is the number of points. These should be normalized by the
%       camera intrinsic matrix before triangulating.
%   P1 - camera matrix for camera 1 (usually eye(4,3))
%   P2 - camera matrix for camera 2
%
% VARARGs:
%   refineestimates - whether or not to perform nonlineaer optimization on
%       the initial estimates. for the most part, it doesn't seem to make
%       much difference
%
% OUTPUTS:
%   points3d - m x 3 array where each row is an [x,y,z] triple. Answer is
%       in world coordinates with the origin at the camera (positive x is
%       to the right, positive y is down, positive z is away from the
%       camera)
%   reprojectedPoints - reprojection of points3d onto the original image
%   errors -

refine_estimates = true;

for iarg = 1 : 2 : nargin - 4
    switch lower(varargin{iarg})
        case 'refineestimates'
            refine_estimates = varargin{iarg + 1};
    end
end

points2d = cat(3, mp1, mp2);
numPoints = size(points2d, 1);
cameraMatrices = cat(3, P1, P2);

points3d = zeros(numPoints, 3, 'like', points2d);
reprojectedPoints = zeros(numPoints, 2, 2, 'like', points2d);
reprojectionErrors = zeros(numPoints, 1, 'like', points2d);

for iPoint = 1 : numPoints
    curPts = squeeze(points2d(iPoint, :, :))';
    if any(isnan(curPts(:)))
        continue;
    end
    [points3d(iPoint, :), reprojection, errors] = ...
        triangulateOnePoint_DL(cameraMatrices, curPts, refine_estimates);
    reprojectionErrors(iPoint) = mean(hypot(errors(:, 1), errors(:, 2)));
    reprojectedPoints(iPoint,:,1) = reprojection(1,:);
    reprojectedPoints(iPoint,:,2) = reprojection(2,:);
end

end

%%%%%%%%%%%%%%%%%%%%%%%%%%%%%%%%%%%%%%%%%%%%%%%%%%%%%%%%%%%%%%%%%%%%%%%%%%%
%%%%%%%%%%%%%%%%%%%%%%%%%%%%%%%%%%%%%%%%%%%%%%%%%%%%%%%%%%%%%%%%%%%%%%%%%%%

function [finalPoint, reprojectedPoints, reprojectionErrors] = ...
    triangulateOnePoint_DL(cameraMatrices, matchingPoints,refine_estimates)

% do the triangulation
numViews = size(cameraMatrices, 3);
A = zeros(numViews * 2, 4);
for i = 1:numViews
    P = cameraMatrices(:,:,i)';
    A(2*i - 1, :) = matchingPoints(i, 1) * P(3,:) - P(1,:);
    A(2*i    , :) = matchingPoints(i, 2) * P(3,:) - P(2,:);
end

[~,~,V] = svd(A);
X = V(:, end);
X = X/X(end);

point3d = X(1:3)';

if ~refine_estimates
    reprojectedPoints = zeros(size(matchingPoints), 'like', matchingPoints);
    for i = 1:numViews
        reprojectedPoints(i, :) = projectPoints_DL(point3d, cameraMatrices(:, :, i));
    end
    reprojectionErrors = reprojectedPoints - matchingPoints;
    finalPoint = point3d;
else
    finalPoint = refinePoint(point3d, cameraMatrices, matchingPoints);

    reprojectedPoints = zeros(size(matchingPoints), 'like', matchingPoints);
    for i = 1:numViews
        reprojectedPoints(i, :) = projectPoints_DL(finalPoint, cameraMatrices(:, :, i));
    end

    reprojectionErrors = reprojectedPoints - matchingPoints;
end

end

%%%%%%%%%%%%%%%%%%%%%%%%%%%%%%%%%%%%%%%%%%%%%%%%%%%%%%%%%%%%%%%%%%%%%%%%%%%
%%%%%%%%%%%%%%%%%%%%%%%%%%%%%%%%%%%%%%%%%%%%%%%%%%%%%%%%%%%%%%%%%%%%%%%%%%%

function finalPoint = refinePoint(initPoint, cameraMatrices, matchingPoints)

numViews = size(cameraMatrices, 3);

options = optimoptions('lsqnonlin','display','off','algorithm','levenberg-marquardt');
[finalPoint,resnorm,residual,exitflag] = lsqnonlin(@reprojError,initPoint,[],[],options);

    function errors = reprojError(point3d)

        for i = 1:numViews
            reprojectedPoints(i, :) = projectPoints_DL(point3d, cameraMatrices(:, :, i));
        end
        errors = reprojectedPoints - matchingPoints;
        errors = sqrt(sum(errors.^2,2));
    end

end

%%%%%%%%%%%%%%%%%%%%%%%%%%%%%%%%%%%%%%%%%%%%%%%%%%%%%%%%%%%%%%%%%%%%%%%%%%%
%%%%%%%%%%%%%%%%%%%%%%%%%%%%%%%%%%%%%%%%%%%%%%%%%%%%%%%%%%%%%%%%%%%%%%%%%%%
