# Supplementary material for: Evolution of Gross Forelimb and Fine Digit Kinematics during Skilled Reaching Acquisition in Rats
Source: eNeuro. 2021 Oct 26;8(5):ENEURO.0153-21.2021. doi: 10.1523/ENEURO.0153-21.2021 (PMC8555885; doi:10.1523/ENEURO.0153-21.2021)
Supplement: Extended Data 1 — MATLAB and Python code for kinematic analyses and figure plotting. Bova_Leventhal_code.zip contains custom MATLAB software for reconstruction of 3D reach trajectories, processing reach-to-grasp kinematics, and creating the figures in this manuscript using data in the other Extended Data files. Download Extended Data 1, ZIP file. [file enu-eN-NWR-0153-21-s24.zip › DLC_analysis_scripts/script_reconstruct3Dtrajectories.m]

% script_reconstruct3Dtrajectories

% script to perform 3D reconstruction on videos

% in addition to a file tree for videos as follows:
% Raw Data File Structure
% -	Parent directory
% o	Rat folder, named with rat identifier (e.g., "R0186"�)
% 	Sessions folders RXXXX_YYYYMMDDz (e.g., "R0186_20170921a"� would be the first session recorded on September 21, 2017 for rat R0186)
% 
% Each sessions folder contains a .log file (read with readLogData) with session metadata, and videos named with the format RXXXX_YYYYMMDD_HH-MM-DD_nnn.avi, where RXXXX is the rat identifier, YYYYMMDD is the date, HH-MM-DD is the time the video was recorded, and nnn is the number of the video within the session (e.g., 001, 002, etc.). Sometimes the software crashed mid-session, and the numbering restarted. However, each video still has a unique identifier based on the time it was recorded.
% 
% Each rat has a RXXXX_sessions.csv file associated with it, which is a table containing metadata for each session (e.g., was laser on/occluded during that session, training vs test session, etc.)
%
% DLC Output File Structure
% Similar to Raw Data File Structure
% -	Parent directory
% o	Rat folder, named with rat identifier (e.g., "R0186"�)
% 	Sessions folders RXXXX_YYYYMMDDz (e.g., "R0186_20170921"� would be the first session recorded on September 21, 2017 for rat R0186)
% •	Subfolders RXXXX_YYYYMMDDz_direct/left/right that contain the actual DLC output files and metadata from cropping (i.e., cropping coordinates, frame rate, etc) that particular view (left mirror, right mirror, or direct view)

% also need: a .csv file with a table containing metadata about each rat


% Calibration Files Directory Structure
% -	Parent directory
% o	Year (e.g., ‘2018’)
% 	YYYYMM_calibration (e.g., ‘201810_calibration’ would contain calibration images/files for October, 2018)
% •	YYYYMM_all_marked – contains images/.mat files with coordinates of all checkerboard points (automatically detected and manually marked)
% •	YYYYMM_auto_marked – contains images/.mat files with coordinates of all automatically detected checkerboard points
% •	YYYYMM_calibration_files – calibration files. These are .mat files containing fundamental, essential matrices, etc.
% •	YYYYMM_manually_marked – calibration images that have been manually marked in Fiji, as well as .csv files containing checkerboard corner coordinates
% •	YYYYMM_original_images – original calibration images


% flag for whether to skip calculations if analysis files already exists
repeatCalculations = false;

% points to the camera parameter file with camera intrinsics
camParamFile = '.mat';
load(camParamFile);

% parameters for calc3D_DLC_trajectory_20181204
maxDistFromNeighbor = 50;   % maximum distance an estimated point can be from its neighbor, in pixels
maxReprojError = 10;        % maximum tolerated 3D reprojection error

% parameters for find_invalid_DLC_points
maxDistPerFrame = 30;
min_valid_p = 0.85;
min_certain_p = 0.97;
maxDistFromNeighbor_invalid = 70;

% location of the master folder containing DLC .csv output files
% file struture:
% labeledBodypartsFolder-->'RXXXX'-->'RXXXX_sessiondate'-->'RXXXX_sessiondate_direct/left'
labeledBodypartsFolder = '/Volumes/DLC_data/DLC_output';

% read in the rat database table
xlDir = labeledBodypartsFolder;
csvfname = fullfile(xlDir,'test.csv');
ratInfo = readRatInfoTable(csvfname);
ratInfo_IDs = [ratInfo.ratID];

% for saving a backup to a shared drive %% could delete
sharedX_DLCoutput_path = '';

% directory that contains calibration images
% file structure: 
calImageDir = '/Volumes/DLC_data/calibration_images';
      
cd(labeledBodypartsFolder)
ratFolders = dir('R0*');
numRatFolders = length(ratFolders);

vidView = {'direct','right','left'};
numViews = length(vidView);

for i_rat = 1 : numRatFolders   % change limits to work on specific rats

    ratID = ratFolders(i_rat).name;
    ratIDnum = str2double(ratID(2:end));
    
    ratInfo_idx = find(ratInfo_IDs == ratIDnum);
    if isempty(ratInfo_idx)
        error('no entry in ratInfo structure for rat %d\n',C{1});
    end
    if istable(ratInfo)
        thisRatInfo = ratInfo(ratInfo_idx,:);
    else
        thisRatInfo = ratInfo(ratInfo_idx);
    end
    if iscell(thisRatInfo.pawPref)
        pawPref = thisRatInfo.pawPref{1};
    else
        pawPref = thisRatInfo.pawPref;
    end
    
    ratRootFolder = fullfile(labeledBodypartsFolder,ratID);
    
    % comment out if not auto-backing up to a shared drive
    sharedX_ratRootFolder = fullfile(sharedX_DLCoutput_path,ratID);
    
    cd(ratRootFolder);
    sessionDirectories = listFolders([ratID '_2*']);
    numSessions = length(sessionDirectories);
    
    switch ratID    % if want to analyze specific sessions for a given rat
        case 'R0216'
            startSession = 1;
            endSession = numSessions;
        otherwise
            startSession = 1;
            endSession = numSessions;
    end
    for iSession = startSession : endSession
        
        C = textscan(sessionDirectories{iSession},[ratID '_%8c']);
        sessionDate = C{1};
        sessionYear = sessionDate(1:4);
        sessionMonth = sessionDate(1:6);
        
        calibrationDir = fullfile(calImageDir,sessionYear,[sessionMonth '_calibration'],[sessionMonth '_calibration_files']);
                % find the list of calibration files
        cd(calibrationDir);
        calFileList = dir('SR_boxCalibration_*.mat');
        calDateList = cell(1,length(calFileList));
        calDateNums = zeros(length(calFileList),1);
        for iFile = 1 : length(calFileList)  
            calBoxNum = textscan(calFileList(iFile).name,'SR_boxCalibration_box%2c.mat');
            calBoxNum = str2double(calBoxNum);
            C = textscan(calFileList(iFile).name,'SR_boxCalibration_box%11c.mat');   
            calDateList{iFile} = C{1};
            
            if calBoxNum == 1
                D = textscan(calFileList(iFile).name,'SR_boxCalibration_box01_%8c.mat'); 
            elseif calBoxNum == 2
                D = textscan(calFileList(iFile).name,'SR_boxCalibration_box02_%8c.mat'); 
            end 
            calDateNums(iFile) = str2double(D);
        end
        fprintf('working on session %s_%s\n',ratID,sessionDate);
        
        fullSessionDir = fullfile(ratRootFolder,sessionDirectories{iSession});
        cd(fullSessionDir);
        
        sessionsFilename = sprintf('%s_sessions.csv',ratID); % load in sessions info for rat 
        sessionsCSV = fullfile(ratRootFolder,sessionsFilename);
        sessionsInfo = readtable(sessionsCSV);

        existBoxInfo = strcmp('boxNumber',sessionsInfo.Properties.VariableNames);
        if ~any(existBoxInfo == 1) % for current project, only analyzing rats that I added box number info to sessions csv file
            continue
        end 
        
        datesInTable = num2str(sessionsInfo.date);
        rowInSessions = strmatch(sessionDate,datesInTable);
        
        boxNum = sessionsInfo.boxNumber(rowInSessions);

        % find the most recent date compared to the current file for which a
        % calibration file exists. Later, write code so files are stored by
        % date so that this file can be found before entering the loop through
        % DLC csv files
        [calibrationFileName, lastValidCalDate] = findCalibrationFile(calImageDir,boxNum,sessionDate);
        if exist(calibrationFileName,'file')
            boxCal = load(calibrationFileName);
        else
            error('no calibration file found on or prior to %s\n',directVidDate{i_directcsv});
        end
        
        switch pawPref
            case 'right'
                Pn = squeeze(boxCal.Pn(:,:,2));
                sf = mean(boxCal.scaleFactor(2,:));
                F = squeeze(boxCal.F(:,:,2));
                mirrorView = 'left';
            case 'left'
                Pn = squeeze(boxCal.Pn(:,:,3));
                sf = mean(boxCal.scaleFactor(3,:));
                F = squeeze(boxCal.F(:,:,3));
                mirrorView = 'right';
        end
    
        % comment out below if not backing up to shared drive
        sharedX_fullSessionDir = fullfile(sharedX_ratRootFolder,sessionDirectories{iSession});
        
        [directViewDir,mirrorViewDir,direct_csvList,mirror_csvList] = getDLC_csvList(fullSessionDir);

        if isempty(direct_csvList)
            continue;
        end
        
        numMarkedVids = length(direct_csvList);
        % ratID, date, etc. for each individual video
        directVidTime = cell(1, numMarkedVids);
        directVidNum = zeros(numMarkedVids,1);

        % find all the direct view videos that are available
        uniqueDateList = {};
        for ii = 1 : numMarkedVids   

            [directVid_ratID(ii),directVidDate{ii},directVidTime{ii},directVidNum(ii)] = ...
                extractDLC_CSV_identifiers(direct_csvList(ii).name);

            if isempty(uniqueDateList)
                uniqueDateList{1} = directVidDate{ii};
            elseif ~any(strcmp(uniqueDateList,directVidDate{ii}))
                uniqueDateList{end+1} = directVidDate{ii};
            end
        end

        cd(mirrorViewDir)

        for i_mirrorcsv = 1 : length(mirror_csvList)

            % make sure we have matching mirror and direct view files
            [mirror_ratID,mirror_vidDate,mirror_vidTime,mirror_vidNum] = extractDLC_CSV_identifiers(mirror_csvList(i_mirrorcsv).name);
            foundMatch = false;
            for i_directcsv = 1 : numMarkedVids
                if mirror_ratID == ratIDnum && ...      % match ratID
                   strcmp(mirror_vidDate, sessionDate) && ...  % match date
                   strcmp(mirror_vidTime, directVidTime{i_directcsv}) && ...  % match time
                   mirror_vidNum == directVidNum(i_directcsv)                % match vid number
                    foundMatch = true;
                    break;
                end
            end
            if ~foundMatch
                continue;
            end

            trajName = sprintf('R%04d_%s_%s_%03d_3dtrajectory_new.mat', directVid_ratID(i_directcsv),...
                directVidDate{i_directcsv},directVidTime{i_directcsv},directVidNum(i_directcsv))
            fullTrajName = fullfile(fullSessionDir, trajName);
            % comment out below if not backing up to shared drive
            sharedX_fullTrajName = fullfile(sharedX_fullSessionDir,trajName);
            
            if exist(fullTrajName,'file')
                % already did this calculation
                if repeatCalculations
                    load(fullTrajName)
                else
                    continue;
                end
            end
            
            % create file names for retrieving metadata
            cd(mirrorViewDir)
            [mirror_bp,mirror_pts,mirror_p] = read_DLC_csv(mirror_csvList(i_mirrorcsv).name);
            mirror_metadataName = get_metadataName(mirror_csvList(i_mirrorcsv).name,pawPref);
            mirror_metadataName = fullfile(mirrorViewDir, mirror_metadataName);
            mirror_metadata = load(mirror_metadataName);
            
            cd(directViewDir)
            [direct_bp,direct_pts,direct_p] = read_DLC_csv(direct_csvList(i_directcsv).name);
            direct_metadataName = get_metadataName(direct_csvList(i_directcsv).name,pawPref);
            direct_metadataName = fullfile(directViewDir, direct_metadataName);
            direct_metadata = load(direct_metadataName);
            
            % ROIs loaded from cropping metadata files
            ROIs = [direct_metadata.viewROI;mirror_metadata.viewROI];
            triggerTime = direct_metadata.triggerTime; % assume same as mirror view
            frameTimeLimits = direct_metadata.frameTimeLimits;
            frameRate = direct_metadata.frameRate;
            frameSize = direct_metadata.frameSize;

            if ~exist('manually_invalidated_points','var')
                numFrames = size(direct_p,2);
                num_bodyparts = length(direct_bp);
                manually_invalidated_points = false(numFrames,num_bodyparts,2);
            end
                    
            numDirectFrames = size(direct_p,2);
            numMirrorFrames = size(mirror_p,2);
    
            if numDirectFrames ~= numMirrorFrames
                fprintf('number of frames in the direct and mirror views do not match for %s\n', direct_csvList(i_directcsv).name);
            end
    
            [invalid_mirror, mirror_dist_perFrame] = find_invalid_DLC_points(mirror_pts, mirror_p,mirror_bp,pawPref,...
                'maxdistperframe',maxDistPerFrame,'min_valid_p',min_valid_p,'min_certain_p',min_certain_p,'maxneighbordist',maxDistFromNeighbor_invalid);
            [invalid_direct, direct_dist_perFrame] = find_invalid_DLC_points(direct_pts, direct_p,direct_bp,pawPref,...
                'maxdistperframe',maxDistPerFrame,'min_valid_p',min_valid_p,'min_certain_p',min_certain_p,'maxneighbordist',maxDistFromNeighbor_invalid);
            
            frames_in_this_vid = size(invalid_mirror,2);
            frames_in_other_vids = size(manually_invalidated_points,1);
            if frames_in_this_vid < frames_in_other_vids
                % pad invalid_mirror and/or invalid_direct because of a
                % video that's too short for some reason
                invalid_mirror(:,frames_in_this_vid+1:frames_in_other_vids) = false;
                invalid_direct(:,frames_in_this_vid+1:frames_in_other_vids) = false;
            end
            invalid_mirror = invalid_mirror | squeeze(manually_invalidated_points(:,:,2))';
            invalid_direct = invalid_direct | squeeze(manually_invalidated_points(:,:,1))';
            
            direct_pts_ud = reconstructUndistortedPoints(direct_pts,ROIs(1,:),boxCal.cameraParams,~invalid_direct);
            mirror_pts_ud = reconstructUndistortedPoints(mirror_pts,ROIs(2,:),boxCal.cameraParams,~invalid_mirror);
            
            % find the appropriate box calibration for this session
            temp = boxCal.boxCal_fromSession;
            calibratedSessionNames = {temp.sessionName};
%             if any(strcmpi(calibratedSessionNames,sessionDirectories{iSession}))
%                 sessionIdx = find(strcmpi(calibratedSessionNames,sessionDirectories{iSession}));
%                 activeBoxCal = boxCal.boxCal_fromSession(sessionIdx);
%             else
                activeBoxCal = boxCal; % use this instead of activeBoxCal from above line
%             end
            
            [pawTrajectory, bodyparts, final_direct_pts, final_mirror_pts, isEstimate] = ...
                calc3D_DLC_trajectory_20190924(direct_pts_ud, ...
                                      mirror_pts_ud, invalid_direct, invalid_mirror,...
                                      direct_bp, mirror_bp, ...
                                      activeBoxCal, pawPref, frameSize,...
                                      'maxdistfromneighbor',maxDistFromNeighbor);
                                  
            [reproj_error,high_p_invalid,low_p_valid] = assessReconstructionQuality(pawTrajectory, final_direct_pts, final_mirror_pts, direct_p, mirror_p, invalid_direct, invalid_mirror, direct_bp, mirror_bp, activeBoxCal, pawPref);

            cd(fullSessionDir)

            save(fullTrajName, 'pawTrajectory', 'bodyparts','thisRatInfo','frameRate','frameSize','triggerTime','frameTimeLimits','ROIs','boxCal','activeBoxCal','direct_pts','mirror_pts','mirror_bp','direct_bp','mirror_p','direct_p','lastValidCalDate','final_direct_pts','final_mirror_pts','isEstimate','reproj_error','high_p_invalid','low_p_valid','manually_invalidated_points');
            
            % comment out next line if not backing up to a shared directory
%             save(sharedX_fullTrajName, 'pawTrajectory', 'bodyparts','thisRatInfo','frameRate','frameSize','triggerTime','frameTimeLimits','ROIs','boxCal','activeBoxCal','direct_pts','mirror_pts','mirror_bp','direct_bp','mirror_p','direct_p','lastValidCalDate','final_direct_pts','final_mirror_pts','isEstimate','reproj_error','high_p_invalid','low_p_valid','manually_invalidated_points');
%             clear manually_invalidated_points
            
        end
        
    end
    
end
