# Supplementary material for: Evolution of Gross Forelimb and Fine Digit Kinematics during Skilled Reaching Acquisition in Rats
Source: eNeuro. 2021 Oct 26;8(5):ENEURO.0153-21.2021. doi: 10.1523/ENEURO.0153-21.2021 (PMC8555885; doi:10.1523/ENEURO.0153-21.2021)
Supplement: Extended Data 1 — MATLAB and Python code for kinematic analyses and figure plotting. Bova_Leventhal_code.zip contains custom MATLAB software for reconstruction of 3D reach trajectories, processing reach-to-grasp kinematics, and creating the figures in this manuscript using data in the other Extended Data files. Download Extended Data 1, ZIP file. [file enu-eN-NWR-0153-21-s24.zip › DLC_analysis_scripts/findStringMatchinCellArray.m]

function match_idx = findStringMatchinCellArray(cell_array, str_fragment)
%
% INPUTS
%   cell_array - cell array of strings
%   str_fragment - character array containing fragment of a string to look
%       for in cell_array
%
% OUTPUTS
%   match_idx - boolean vector with true for any element of cell_array that
%       contains str_fragment

stringSearch = strfind(cell_array,str_fragment);

match_idx = false(length(stringSearch),1);
for ii = 1 : length(stringSearch)
    
    match_idx(ii) = ~isempty(stringSearch{ii});
    
end

end
