# Supplementary material for: Evolution of Gross Forelimb and Fine Digit Kinematics during Skilled Reaching Acquisition in Rats
Source: eNeuro. 2021 Oct 26;8(5):ENEURO.0153-21.2021. doi: 10.1523/ENEURO.0153-21.2021 (PMC8555885; doi:10.1523/ENEURO.0153-21.2021)
Supplement: Extended Data 1 — MATLAB and Python code for kinematic analyses and figure plotting. Bova_Leventhal_code.zip contains custom MATLAB software for reconstruction of 3D reach trajectories, processing reach-to-grasp kinematics, and creating the figures in this manuscript using data in the other Extended Data files. Download Extended Data 1, ZIP file. [file enu-eN-NWR-0153-21-s24.zip › DLC_analysis_scripts/initializeReachDataStruct.m]

function reachData = initializeReachDataStruct()

reachData.reachStarts = [];
reachData.reachEnds = [];
reachData.graspStarts = [];
reachData.graspEnds = [];
reachData.closestPawPart = {};
reachData.closestDistToPellet = [];
reachData.closestPawFrame = [];
% reachData.firstDigToClose = [];
% reachData.digitCloseFrame = [];
reachData.pdEndPoints_reach = [];
reachData.pdEndPoints_graspStart = [];
%reachData.pdEndPoints_digitClose = [];
reachData.slotBreachFrame = [];
reachData.firstDigitKinematicsFrame = [];
reachData.last_frame_before_pellet = [];
reachData.distToPellet_lastFrameBefore = [];
reachData.pd_trajectory_reach = {};
reachData.pd_trajectory_grasp = {};
reachData.pd_pathlength_reach = {};
reachData.pd_pathlength_grasp = {};
reachData.segmented_pd_trajectory_reach = {};
reachData.segmented_pd_trajectory_grasp = {};
reachData.pd_v = {};
reachData.max_pd_v = [];
reachData.dig_trajectory_reach = {};
reachData.dig_pathlength_reach = {};
reachData.dig_trajectory_grasp = {};
reachData.dig_pathlength_grasp = {};
reachData.dig_trajectory_reach_fromPaw = {};
reachData.dig_trajectory_grasp_fromPaw = {};
reachData.segmented_dig_trajectory_reach = {};
reachData.segmented_dig_trajectory_grasp = {};
reachData.segmented_dig_trajectory_reach_fromPaw = {};
reachData.segmented_dig_trajectory_grasp_fromPaw = {};
reachData.dig2_v = {};
reachData.max_dig2_v = [];
reachData.dig_endPoints_reach = [];
reachData.dig_endPoints_grasp = [];
%reachData.dig_endPoints_digitClose = [];
reachData.orientation = {};
reachData.orientation_grasp = {};
reachData.aperture = {};
reachData.aperture_grasp = {};
reachData.flexion = {};
reachData.flexion_grasp = {};
reachData.trialScores = [];
reachData.ratIDnum = [];
reachData.sessionDate = datetime();
reachData.trialNumbers = [];
reachData.slot_z_wrt_pellet = [];
