# Supplementary material for: Evolution of Gross Forelimb and Fine Digit Kinematics during Skilled Reaching Acquisition in Rats
Source: eNeuro. 2021 Oct 26;8(5):ENEURO.0153-21.2021. doi: 10.1523/ENEURO.0153-21.2021 (PMC8555885; doi:10.1523/ENEURO.0153-21.2021)
Supplement: Extended Data 1 — MATLAB and Python code for kinematic analyses and figure plotting. Bova_Leventhal_code.zip contains custom MATLAB software for reconstruction of 3D reach trajectories, processing reach-to-grasp kinematics, and creating the figures in this manuscript using data in the other Extended Data files. Download Extended Data 1, ZIP file. [file enu-eN-NWR-0153-21-s24.zip › DLC_analysis_scripts/distBetweenBlobs.m]

function d = distBetweenBlobs(blob1, blob2)

ext_pts1 = bwmorph(blob1,'remove');
ext_pts2 = bwmorph(blob2,'remove');

[y1,x1] = find(ext_pts1);
[y2,x2] = find(ext_pts2);

all_d = zeros(length(y1),1);
for i_pt1 = 1 : length(y1)
    
    [all_d(i_pt1),~] = findNearestNeighbor([x1(i_pt1),y1(i_pt1)],[x2,y2]);
    
end
d = min(all_d);
