# Supplementary material for: Evolution of Gross Forelimb and Fine Digit Kinematics during Skilled Reaching Acquisition in Rats
Source: eNeuro. 2021 Oct 26;8(5):ENEURO.0153-21.2021. doi: 10.1523/ENEURO.0153-21.2021 (PMC8555885; doi:10.1523/ENEURO.0153-21.2021)
Supplement: Extended Data 1 — MATLAB and Python code for kinematic analyses and figure plotting. Bova_Leventhal_code.zip contains custom MATLAB software for reconstruction of 3D reach trajectories, processing reach-to-grasp kinematics, and creating the figures in this manuscript using data in the other Extended Data files. Download Extended Data 1, ZIP file. [file enu-eN-NWR-0153-21-s24.zip › DLC_analysis_scripts/calcTrajectoryStats.m]

function [mean_trajectory, mean_euc_dist_from_trajectory,var_euc_dist_from_trajectory] = calcTrajectoryStats(all_trajectories)
% INPUTS
%	all_trajectories - n x 3 x num_trials array where n is the number of
%       points in "standardized" trajectories
%
% OUTPUTS
%   mean_trajectory - mean trajectory (excluding NaNs)
%   dist_from_mean_trajectory - mean distance of all trajectories from the
%       mean trajectory (vector on n points)
%   var_euc_dist_from_trajectory - variance of all trajectories' distance
%       from the mean trajectory (vector of n points)


mean_trajectory = nanmean(all_trajectories, 3);

dist_from_mean_trajectory = bsxfun(@minus,all_trajectories,mean_trajectory);

euc_dist_from_mean_trajectory = squeeze(sqrt(nansum(dist_from_mean_trajectory.^2,2)));

mean_euc_dist_from_trajectory = mean(euc_dist_from_mean_trajectory,2);

% figure out number of valid trajectories
temp = squeeze(all_trajectories(1,1,:));
numValidTrajectories = sum(~isnan(temp));
var_euc_dist_from_trajectory = mean_euc_dist_from_trajectory / numValidTrajectories;

end
