# Supplementary material for: Evolution of Gross Forelimb and Fine Digit Kinematics during Skilled Reaching Acquisition in Rats
Source: eNeuro. 2021 Oct 26;8(5):ENEURO.0153-21.2021. doi: 10.1523/ENEURO.0153-21.2021 (PMC8555885; doi:10.1523/ENEURO.0153-21.2021)
Supplement: Extended Data 1 — MATLAB and Python code for kinematic analyses and figure plotting. Bova_Leventhal_code.zip contains custom MATLAB software for reconstruction of 3D reach trajectories, processing reach-to-grasp kinematics, and creating the figures in this manuscript using data in the other Extended Data files. Download Extended Data 1, ZIP file. [file enu-eN-NWR-0153-21-s24.zip › DLC_analysis_scripts/fundMatrix_mirror.m]

function F = fundMatrix_mirror(x1, x2)
%
% usage: F = fundMatrix_mirror(x1, x2)
%
% function to compute the fundamental matrix for direct camera and mirror
% image views, taking advantage of the fact that F is skew-symmetric in
% this case
%
% INPUTS:
%   x1 - n x 2 vector containing the points in the direct image
%   x2 - n x 2 vector containing matching points in the mirror image
%
% OUTPUTS:
%   F - fundamental matrix for the transformation from image 1 to image 2

% construct "A" matrix (constraint matrix), given that the fundamental
% matrix for the direct camera view and its mirror image is skew symmetric
% (that is, F' = -F). Constraint equation is derived from the defining
% equation of the fundamental matrix, subject to constraint of skew-symmetry:
%       x2' * F * x1 = 0
%
A = zeros(size(x1, 1), 3);

A(:,1) = (x2(:,1).*x1(:,2)-x1(:,1).*x2(:,2));
A(:,2) = (x2(:,1)-x1(:,1));
A(:,3) = (x2(:,2)-x1(:,2));

% solve the linear system of equations A * [f12,f13,f23]' = 0
[~,~,vA] = svd(A,0);
F = zeros(3);
fvec = vA(:,end);

% put the solutions to the constraint equation into F
F(1,2) = fvec(1);
F(1,3) = fvec(2);
F(2,3) = fvec(3);
F(2,1) = -F(1,2);
F(3,1) = -F(1,3);
F(3,2) = -F(2,3);

end
