# Supplementary material for: Evolution of Gross Forelimb and Fine Digit Kinematics during Skilled Reaching Acquisition in Rats
Source: eNeuro. 2021 Oct 26;8(5):ENEURO.0153-21.2021. doi: 10.1523/ENEURO.0153-21.2021 (PMC8555885; doi:10.1523/ENEURO.0153-21.2021)
Supplement: Extended Data 1 — MATLAB and Python code for kinematic analyses and figure plotting. Bova_Leventhal_code.zip contains custom MATLAB software for reconstruction of 3D reach trajectories, processing reach-to-grasp kinematics, and creating the figures in this manuscript using data in the other Extended Data files. Download Extended Data 1, ZIP file. [file enu-eN-NWR-0153-21-s24.zip › DLC_analysis_scripts/calcHSVdist.m]

function HSVdist = calcHSVdist(im_hsv, targetVal)
%
%   calculate the distance in hsv color space between each pixel in an hsv
%   image and targetVal (absolute values)
%
% INPUTS
%   im_hsv = image in hsv color space
%   targetVal - hsv triple
%
% OUTPUTS
%   HSVdist - h x w x 3 array containing the distance from each pixel in
%       im_hsv to targetVal in HSV space

HSVdist = zeros(size(im_hsv));

HSVdist(:,:,1) = circDiff(im_hsv(:,:,1),targetVal(1),0,1);

for iDim = 2 : 3
    HSVdist(:,:,iDim) = abs(im_hsv(:,:,iDim) - targetVal(iDim));
end
