# Supplementary material for: Evolution of Gross Forelimb and Fine Digit Kinematics during Skilled Reaching Acquisition in Rats
Source: eNeuro. 2021 Oct 26;8(5):ENEURO.0153-21.2021. doi: 10.1523/ENEURO.0153-21.2021 (PMC8555885; doi:10.1523/ENEURO.0153-21.2021)
Supplement: Extended Data 1 — MATLAB and Python code for kinematic analyses and figure plotting. Bova_Leventhal_code.zip contains custom MATLAB software for reconstruction of 3D reach trajectories, processing reach-to-grasp kinematics, and creating the figures in this manuscript using data in the other Extended Data files. Download Extended Data 1, ZIP file. [file enu-eN-NWR-0153-21-s24.zip › DLC_analysis_scripts/readSessionInfoTable.m]

function sessionInfo = readSessionInfoTable(csvfname,ratIDnum)
%
% function to read rat information in from a .csv spreadsheet (birth dates,
% training dates, interventions, etc.)

sessionInfo = readtable(csvfname);

if ratIDnum > 381 && ratIDnum < 388
    sessionInfo = cleanUpSessionsTableOHDA(sessionInfo);    % 6-OHDA rats have different table categories because no laser was used
else
    sessionInfo = cleanUpSessionsTable(sessionInfo);
end
