# Supplementary material for: Evolution of Gross Forelimb and Fine Digit Kinematics during Skilled Reaching Acquisition in Rats
Source: eNeuro. 2021 Oct 26;8(5):ENEURO.0153-21.2021. doi: 10.1523/ENEURO.0153-21.2021 (PMC8555885; doi:10.1523/ENEURO.0153-21.2021)
Supplement: Extended Data 1 — MATLAB and Python code for kinematic analyses and figure plotting. Bova_Leventhal_code.zip contains custom MATLAB software for reconstruction of 3D reach trajectories, processing reach-to-grasp kinematics, and creating the figures in this manuscript using data in the other Extended Data files. Download Extended Data 1, ZIP file. [file enu-eN-NWR-0153-21-s24.zip › DLC_analysis_scripts/readRatInfoTable.m]

function ratInfo = readRatInfoTable(csvfname)
%
% function to read rat information in from a .csv spreadsheet (birth dates,
% training dates, interventions, etc.)

dateFormat = 'MM/dd/uuuu';

opts = detectImportOptions(csvfname);

% get all variable names that store dates

VariableNames = opts.VariableNames;
VariableTypes = opts.VariableTypes;
num_vars = length(VariableNames);

for i_var = 1 : num_vars
    if strcmpi(VariableTypes{i_var}, 'datetime')
        opts = setvaropts(opts,VariableNames{i_var},'InputFormat', dateFormat);
    end
end          

ratInfo = readtable(csvfname, opts);

ratInfo = cleanUpRatTable(ratInfo);
