# Supplementary material for: Evolution of Gross Forelimb and Fine Digit Kinematics during Skilled Reaching Acquisition in Rats
Source: eNeuro. 2021 Oct 26;8(5):ENEURO.0153-21.2021. doi: 10.1523/ENEURO.0153-21.2021 (PMC8555885; doi:10.1523/ENEURO.0153-21.2021)
Supplement: Extended Data 1 — MATLAB and Python code for kinematic analyses and figure plotting. Bova_Leventhal_code.zip contains custom MATLAB software for reconstruction of 3D reach trajectories, processing reach-to-grasp kinematics, and creating the figures in this manuscript using data in the other Extended Data files. Download Extended Data 1, ZIP file. [file enu-eN-NWR-0153-21-s24.zip › DLC_analysis_scripts/HSVthreshold.m]

function mask = HSVthreshold(hsv_img, thresholds)
%
% INPUTS:
%   hsv_img - image in hsv format
%   thresholds - hsv thresholds, a 6-element vector where the first 
%       element is the center of the hue dimension, the second element is
%       the acceptable spread in the hue dimension to either side, the 3rd
%       and fourth elements are the lower and upper saturation limits,
%       respectively, and the 5th and 6th elements are the lower and upper
%       value limits, respectively
%
% OUTPUTS:
%   mask - logical BW image masking out regions that fall within the
%       threshold ranges

h = squeeze(hsv_img(:,:,1));
s = squeeze(hsv_img(:,:,2));
v = squeeze(hsv_img(:,:,3));

s(s>1) = 1;
s(s<0) = 0;

v(v>1) = 1;
v(v<0) = 0;

h = h * 2 * pi;
h = exp(1i*h);
h_range_center = wrapToPi(thresholds(1) * 2*pi);
h_diff_from_center = angle(h) - h_range_center;
h_diff_from_center = abs(wrapToPi(h_diff_from_center));

angle_thresh = thresholds(2) * 2*pi;

h_mask = (h_diff_from_center <= angle_thresh);
s_mask = (s >= thresholds(3) & s <= thresholds(4));
v_mask = (v >= thresholds(5) & v <= thresholds(6));

mask = h_mask & s_mask & v_mask;
