# Supplementary material for: Evolution of Gross Forelimb and Fine Digit Kinematics during Skilled Reaching Acquisition in Rats
Source: eNeuro. 2021 Oct 26;8(5):ENEURO.0153-21.2021. doi: 10.1523/ENEURO.0153-21.2021 (PMC8555885; doi:10.1523/ENEURO.0153-21.2021)
Supplement: Extended Data 1 — MATLAB and Python code for kinematic analyses and figure plotting. Bova_Leventhal_code.zip contains custom MATLAB software for reconstruction of 3D reach trajectories, processing reach-to-grasp kinematics, and creating the figures in this manuscript using data in the other Extended Data files. Download Extended Data 1, ZIP file. [file enu-eN-NWR-0153-21-s24.zip › DLC_analysis_scripts/getTrainingSessions.m]

function new_sessionTable = getTrainingSessions(sessionTable,ratIDnum)
%
%
% extract all sessions starting with the last 2 training sessions

    
% divide sessionTable into blocks of similar sessions
if ratIDnum > 381 && ratIDnum < 388
    sessionBlockLabels = identifySessionTransitionsOHDA(sessionTable);
else
    sessionBlockLabels = identifySessionTransitions(sessionTable);
end
% sessions_remaining = calcSessionsRemainingFromBlockLabels(sessionBlockLabels);

trainingRows = sessionTable.trainingStage == 'training';
startRow = find(trainingRows,1,'first');

% find the table row with the last "training" sessions
endRow = startRow+9; % for now to make easier
% endRow = find(trainingRows,1,'last');

new_sessionTable = sessionTable(startRow:endRow,:);
