# Supplementary material for: Evolution of Gross Forelimb and Fine Digit Kinematics during Skilled Reaching Acquisition in Rats
Source: eNeuro. 2021 Oct 26;8(5):ENEURO.0153-21.2021. doi: 10.1523/ENEURO.0153-21.2021 (PMC8555885; doi:10.1523/ENEURO.0153-21.2021)
Supplement: Extended Data 1 — MATLAB and Python code for kinematic analyses and figure plotting. Bova_Leventhal_code.zip contains custom MATLAB software for reconstruction of 3D reach trajectories, processing reach-to-grasp kinematics, and creating the figures in this manuscript using data in the other Extended Data files. Download Extended Data 1, ZIP file. [file enu-eN-NWR-0153-21-s24.zip › DLC_analysis_scripts/findNearestPointOnLine.m]

function [np,d] = findNearestPointOnLine(a,b,varargin)
%
% find the point on a line specified by Q1 and Q2 that is closest to Q0
%
% INPUTS:
%   IF 2 INPUTS ARGUMENTS:
%       a - 2 x (2 or 3) element matrix where each row represents a point
%           on the line of interest. First row is Q1, second row is Q2 in
%           the code below
%       b - Q0 (point to which we are trying to find the nearest point on
%           the line)
%
%   IF 3 INPUT ARGUMENTS:
%       a,b - (x,y) or (x,y,z) coordinates of two points that specify the
%           line (Q1 and Q2 in the code below)
%       3rd argument (varargin{1})  - (x,y) or (x,y,z) coordinates of the
%           point to which we want to find the closest point on the line
%           specified by Q1 and Q2
%
% OUTPUTS:
%   np - 2 or 3 element vector containing the nearest point on the line
%   d - distance of the point from the line

% parse inputs
if nargin == 2
    Q1 = a(1,:);
    Q2 = a(2,:);
    Q0 = b;
elseif nargin == 3
    Q1 = a;
    Q2 = b;
    Q0 = varargin{1};
end

% make sure each point is given as a row vector
if size(Q1,1) == length(Q1)
    Q1 = Q1';
end
if size(Q2,1) == length(Q2)
    Q2 = Q2';
end
if size(Q1,1) == length(Q1)
    Q0 = Q0';
end

if length(Q1) ~= length(Q2) || ...
   length(Q2) ~= length(Q0)
   error('vectors must be the same length')
end

% 2D or 3D case
if length(Q1) == 2
    np = find2Dpoint(Q1,Q2,Q0);
elseif length(Q1) == 3
    np = find3Dpoint(Q1,Q2,Q0);
else
    error('must be 2D or 3D points')
end

d = sqrt(sum((np-Q0).^2));

end

%%%%%%%%%%%%%%%%%%%%%%%%%%%%%%%%%%%%%%%%%%%%%%%%%%%%%%%%%%%%%%%%%%%%%%%%%%%
%%%%%%%%%%%%%%%%%%%%%%%%%%%%%%%%%%%%%%%%%%%%%%%%%%%%%%%%%%%%%%%%%%%%%%%%%%%
function np = find2Dpoint(Q1,Q2,Q0)
% 2D case

np = zeros(1,2);
if Q1(1) == Q2(1)
    np(1) = Q1(1);
    np(2) = Q0(2);
    return;
elseif Q1(2) == Q2(2)
    np(1) = Q0(1);
    np(2) = Q1(2);
    return;
end

% slope of the line defined by Q1 and Q2
m1 = (Q2(2)-Q1(2)) / (Q2(1) - Q1(1));

% slope of the line perpendicular to the line defined by Q1 and Q2
m2 = -1/m1;

np(1) = (m1*Q1(1) - m2*Q0(1) + Q0(2) - Q1(2)) / (m1-m2);
np(2) = m2 * (np(1) - Q0(1)) + Q0(2);

end

%%%%%%%%%%%%%%%%%%%%%%%%%%%%%%%%%%%%%%%%%%%%%%%%%%%%%%%%%%%%%%%%%%%%%%%%%%%
%%%%%%%%%%%%%%%%%%%%%%%%%%%%%%%%%%%%%%%%%%%%%%%%%%%%%%%%%%%%%%%%%%%%%%%%%%%
function np = find3Dpoint(Q1,Q2,Q0)
    
end
