# Supplementary material for: Evolution of Gross Forelimb and Fine Digit Kinematics during Skilled Reaching Acquisition in Rats
Source: eNeuro. 2021 Oct 26;8(5):ENEURO.0153-21.2021. doi: 10.1523/ENEURO.0153-21.2021 (PMC8555885; doi:10.1523/ENEURO.0153-21.2021)
Supplement: Extended Data 1 — MATLAB and Python code for kinematic analyses and figure plotting. Bova_Leventhal_code.zip contains custom MATLAB software for reconstruction of 3D reach trajectories, processing reach-to-grasp kinematics, and creating the figures in this manuscript using data in the other Extended Data files. Download Extended Data 1, ZIP file. [file enu-eN-NWR-0153-21-s24.zip › DLC_analysis_scripts/unnormalize_points.m]

function [unnormalized_points] = unnormalize_points(points2d, K)
% INPUTS
%   points2d - m x 2 array containing (x,y) pairs in each row
%   K - intrinsic matrix (lower triangular format)
%
% OUTPUTS:
%   unnormalized_points - unnormalized points. see Hartley and Zisserman's
%       textbook on computer vision

homogeneous_points = [points2d,ones(size(points2d,1),1)];
unnormalized_points  = homogeneous_points * K;
unnormalized_points = bsxfun(@rdivide,unnormalized_points(:,1:2),unnormalized_points(:,3));

end
