# Supplementary material for: Evolution of Gross Forelimb and Fine Digit Kinematics during Skilled Reaching Acquisition in Rats
Source: eNeuro. 2021 Oct 26;8(5):ENEURO.0153-21.2021. doi: 10.1523/ENEURO.0153-21.2021 (PMC8555885; doi:10.1523/ENEURO.0153-21.2021)
Supplement: Extended Data 1 — MATLAB and Python code for kinematic analyses and figure plotting. Bova_Leventhal_code.zip contains custom MATLAB software for reconstruction of 3D reach trajectories, processing reach-to-grasp kinematics, and creating the figures in this manuscript using data in the other Extended Data files. Download Extended Data 1, ZIP file. [file enu-eN-NWR-0153-21-s24.zip › DLC_analysis_scripts/readFIJI_csv.m]

function [ A ] = readFIJI_csv( filename )
% [ A ] = readFIJI_csv( filename )
%   read csv file generated by FIJI and extract the x,y coordinates.
%   Assumes a single header row and (x,y) pairs are in columns 6 and 7
%
% INPUTS:
%   filename - name of .csv file
%
% OUTPUTS: 
%   A - m x 2 matrix of (x,y) pairs

% can update later to find the X,Y columns
% for now, just know that the files are read beginning at the second row
% (first row is column headers)
% (X,Y) pairs are in columns 

fileInfo = dir(filename);
if fileInfo.bytes == 0
    % empty csv file
    A = [];
    return;
end

A = csvread(filename,1,5);   % skips first row and first 5 columns

end
