# Supplementary material for: Evolution of Gross Forelimb and Fine Digit Kinematics during Skilled Reaching Acquisition in Rats
Source: eNeuro. 2021 Oct 26;8(5):ENEURO.0153-21.2021. doi: 10.1523/ENEURO.0153-21.2021 (PMC8555885; doi:10.1523/ENEURO.0153-21.2021)
Supplement: Extended Data 1 — MATLAB and Python code for kinematic analyses and figure plotting. Bova_Leventhal_code.zip contains custom MATLAB software for reconstruction of 3D reach trajectories, processing reach-to-grasp kinematics, and creating the figures in this manuscript using data in the other Extended Data files. Download Extended Data 1, ZIP file. [file enu-eN-NWR-0153-21-s24.zip › DLC_analysis_scripts/breakDownTrialScores.m]

function [score_breakdown,ind_trial_type] = breakDownTrialScores(reachData,validTrialTypes)
%
% INPUTS
%   reachData - structure array containing outcomes for each trial
%   validTrialTypes - cell array of trial types/scores to be counted up
%
% OUTPUTS
%   score_breakdown - vector containing the number of trials for each
%       validTrialType

numTrials = length(reachData);

score_breakdown = zeros(1,length(validTrialTypes));
ind_trial_type = zeros(numTrials,1);
for iTrial = 1 : numTrials
    current_outcome = reachData(iTrial).trialScores;
    
    for i_validType = 1 : length(validTrialTypes)
        if any(ismember(current_outcome,validTrialTypes{i_validType}))
            score_breakdown(i_validType) = score_breakdown(i_validType) + 1;
            ind_trial_type(iTrial) = i_validType;   % this could be slightly inaccurate, but most trials only have 1 outcome
        end
    end
    
end
