# Supplementary material for: Evolution of Gross Forelimb and Fine Digit Kinematics during Skilled Reaching Acquisition in Rats
Source: eNeuro. 2021 Oct 26;8(5):ENEURO.0153-21.2021. doi: 10.1523/ENEURO.0153-21.2021 (PMC8555885; doi:10.1523/ENEURO.0153-21.2021)
Supplement: Extended Data 1 — MATLAB and Python code for kinematic analyses and figure plotting. Bova_Leventhal_code.zip contains custom MATLAB software for reconstruction of 3D reach trajectories, processing reach-to-grasp kinematics, and creating the figures in this manuscript using data in the other Extended Data files. Download Extended Data 1, ZIP file. [file enu-eN-NWR-0153-21-s24.zip › DLC_analysis_scripts/findMirrorBorders.m]

function [ imgMask, denoisedMasks ] = findMirrorBorders(img, HSVlimits, ROIs, varargin)


diffThresh = 0.1;
threshStepSize = 0.01;
maxThresh = 0.2;
maxDistFromMainBlob = 200;

minCheckerboardArea = 5000;
maxCheckerboardArea = 20000;
minSolidity = 0.8;
    
SEsize = 3;

for iarg = 1 : 2 : nargin - 3
    switch lower(varargin{iarg})
        case 'diffthresh'
            diffThresh = varargin{iarg + 1};
        case 'threshstepsize'
            threshStepSize = varargin{iarg + 1};
        case 'maxthresh'
            maxThresh = varargin{iarg + 1};
        case 'maxdistfrommainblob'
            maxDistFromMainBlob = varargin{iarg + 1};
        case 'mincheckerboardarea'
            minCheckerboardArea = varargin{iarg + 1};
        case 'maxcheckerboardarea'
            maxCheckerboardArea = varargin{iarg + 1};
        case 'sesize'
            SEsize = varargin{iarg + 1};
        case 'minsolidity'
            minSolidity = varargin{iarg + 1};
    end
end

if iscell(img)
    num_img = length(img);
else
    num_img = 1;
    img = {img};
end

imgMask = cell(1, num_img);
numColors = size(ROIs,1) - 1;

h = size(img{1},1);
w = size(img{1},2);
    
denoisedMasks = false(h,w,numColors,num_img);
    
for iImg = 1 : num_img
    
    if isa(img{iImg},'uint8')
        img{iImg} = double(img{iImg}) / 255;
    end
    im_eq = adapthisteq(rgb2gray(img{iImg}));
    im_hsv = rgb2hsv(img{iImg});
    hsv_eq = im_hsv;
    hsv_eq(:,:,3) = im_eq;
    rgb_eq = hsv2rgb(hsv_eq);

    img_stretch = decorrstretch(rgb_eq);

    img_hsv = rgb2hsv(img_stretch);
    imgMask{iImg} = false(h,w,3);
    foundValidBorder = false(1,numColors);
    for iMirror = 1 : numColors
        
        mirrorMask = false(h,w);
        mirrorMask(ROIs(iMirror+1,2):ROIs(iMirror+1,2)+ROIs(iMirror+1,4)-1, ROIs(iMirror+1,1):ROIs(iMirror+1,1)+ROIs(iMirror+1,3)-1) = true;

        [mirrorBorder,denoisedMask,indValidBorder] = findValidBorders(img_hsv, HSVlimits(iMirror,:), mirrorMask, ...
            'diffthresh', diffThresh, 'threshstepsize', threshStepSize, 'maxthresh', maxThresh, ...
            'maxdistfrommainblob', maxDistFromMainBlob, 'mincheckerboardarea', minCheckerboardArea, ...
            'maxcheckerboardarea', maxCheckerboardArea, 'sesize', SEsize, 'minsolidity', minSolidity);
            
        denoisedMasks(:,:,iMirror,iImg) = denoisedMask;
        foundValidBorder(iMirror) = indValidBorder;
%         mirrorView_hsv = img_hsv .* repmat(double(mirrorMask),1,1,3);
% 
%         initSeedMasks(:,:,iMirror,iImg) = HSVthreshold(mirrorView_hsv, HSVlimits(iMirror,:)) & mirrorMask;
% 
%         denoisedMasks(:,:,iMirror,iImg) = imopen(squeeze(initSeedMasks(:,:,iMirror,iImg)), SE);
%         denoisedMasks(:,:,iMirror,iImg) = imclose(squeeze(denoisedMasks(:,:,iMirror,iImg)), SE);
% 
%         % get rid of little "satellite blobs" too far from the main blob
%         mainBlob = bwareafilt(denoisedMasks(:,:,iMirror,iImg),1);
%         denoisedMasks(:,:,iMirror,iImg) = removeDistantBlobs(mainBlob, denoisedMasks(:,:,iMirror,iImg), maxDistFromMainBlob);        
%         
%         mirrorBorderMask = squeeze(denoisedMasks(:,:,iMirror,iImg));
%         [meanHSV(iMirror,1,:),stdHSV(iMirror,1,:)] = calcHSVstats(img_hsv, mirrorBorderMask);
% 
%         mirrorView_hsvDist = calcHSVdist(mirrorView_hsv, squeeze(meanHSV(iMirror,1,:)));
% 
%         mirrorViewGray = mean(mirrorView_hsvDist(:,:,1:2),3);
%     %     mirrorViewGray = mirrorView_hsvDist(:,:,1);
% 
%         % iterate until we find a border region with a single hole 
%         currentThresh = diffThresh;
%         numIterations = 0;
%         while ~foundValidBorder(iMirror) && currentThresh < maxThresh
%             if numIterations == 0
%                 mirrorBorder = mirrorBorderMask;
%             else
%                 mirrorBorder = mirrorViewGray < currentThresh;
%             end
%             mirrorBorder = bwmorph(mirrorBorder,'clean');
%             % saturation and intensity have to be high to accept pixels
%     %         mirrorBorder = mirrorBorder & (mirrorView_hsv(:,:,2) > HSVlimits(iMirror,3)) & ...
%     %             (mirrorView_hsv(:,:,3) > HSVlimits(iMirror,5));
%             borderPlusHoles = imfill(mirrorBorder,'holes');
%             borderHoles = borderPlusHoles & ~mirrorBorder;
%             mirrorBorder = imopen(borderPlusHoles, SE) & ~borderHoles;
%             mirrorBorder = imclose(mirrorBorder, SE);
% 
%             L = bwlabel(mirrorBorder);
%             if ~any(L(:))   % if nothing detected
%                 currentThresh = currentThresh + threshStepSize;
%                 continue;
%             end
% 
%             % what if we have multiple potential borders and only one of them
%             % is the right one?
%             for iObj = 1 : max(L(:))
%                 regionstats = regionprops(L == iObj,'euler');
%                 if regionstats.EulerNumber == 0   % a candidate border - there is one hole
%                     mirrorBorder_filled = imfill(L == iObj,'holes');
%                     testImg = mirrorBorder_filled & ~(L == iObj);   % where the checkerboard should be
%                     teststats = regionprops(testImg,'area');
%                     A = teststats.Area;
% 
%                     if A > minCheckerboardArea && A < maxCheckerboardArea
%                         foundValidBorder(iMirror) = true;
%                         mirrorBorder = (L == iObj);
%                         break;
%                     end
%                 end
%             end
% 
%             % what if we have the right border but there are multiple holes in
%             % it?
%             mirrorBorder_filled = imfill(mirrorBorder,'holes');
%             testHoles = mirrorBorder_filled & ~mirrorBorder;
%             L = bwlabel(testHoles);
%             for iObj = 1 : max(L(:))
%                 teststats = regionprops(L == iObj,'area','solidity');
%                 A = teststats.Area;
% 
%                 if A > minCheckerboardArea && A < maxCheckerboardArea && ...
%                         teststats.Solidity > minSolidity
%                     foundValidBorder(iMirror) = true;
%                     mirrorBorder = mirrorBorder_filled & ~(L == iObj);
%                     break;
%                 end
%             end
%             currentThresh = currentThresh + threshStepSize;
%             numIterations = numIterations + 1;
% 
%         end

        if foundValidBorder(iMirror)
            imgMask{iImg}(:,:,iMirror) = mirrorBorder;
        end

    end

end

end
