# Supplementary material for: Evolution of Gross Forelimb and Fine Digit Kinematics during Skilled Reaching Acquisition in Rats
Source: eNeuro. 2021 Oct 26;8(5):ENEURO.0153-21.2021. doi: 10.1523/ENEURO.0153-21.2021 (PMC8555885; doi:10.1523/ENEURO.0153-21.2021)
Supplement: Extended Data 1 — MATLAB and Python code for kinematic analyses and figure plotting. Bova_Leventhal_code.zip contains custom MATLAB software for reconstruction of 3D reach trajectories, processing reach-to-grasp kinematics, and creating the figures in this manuscript using data in the other Extended Data files. Download Extended Data 1, ZIP file. [file enu-eN-NWR-0153-21-s24.zip › DLC_analysis_scripts/lineFromEndpoints.m]

function lineCoeff = lineFromEndpoints(endPoints)
%
% INPUTS
%   endPoints: line endpoints specified either as a 4-element vector
%       [x1,y1,x2,y2] or a 2 x 2 matrix [x1,y1;x2,y2]
%
% OUTPUTS
%   lineCoeff: 3 element vector [A,B,C] such that Ax + By + C = 0

if length(endPoints) == 4
    endPoints = [endPoints(1:2);endPoints(3:4)];
end

A = (endPoints(1,2)-endPoints(2,2)) / (endPoints(1,1)-endPoints(2,1));
B = -1;
C = endPoints(1,2) - A * endPoints(1,1);

lineCoeff = [A,B,C];
