# Supplementary material for: Evolution of Gross Forelimb and Fine Digit Kinematics during Skilled Reaching Acquisition in Rats
Source: eNeuro. 2021 Oct 26;8(5):ENEURO.0153-21.2021. doi: 10.1523/ENEURO.0153-21.2021 (PMC8555885; doi:10.1523/ENEURO.0153-21.2021)
Supplement: Extended Data 1 — MATLAB and Python code for kinematic analyses and figure plotting. Bova_Leventhal_code.zip contains custom MATLAB software for reconstruction of 3D reach trajectories, processing reach-to-grasp kinematics, and creating the figures in this manuscript using data in the other Extended Data files. Download Extended Data 1, ZIP file. [file enu-eN-NWR-0153-21-s24.zip › DLC_analysis_scripts/cleanUpSessionsTableOHDA.m]

function sessionsTable_out = cleanUpSessionsTableOHDA(sessionsTable_in)
%
% make sure all numeric data are entered as numbers and not strings/cells.
% Also turn appropriate cell arrays into categorical data, and make sure
% excel dates (which seem to start counting at 2000) are converted to dates
% after 2000 for matlab. That is, if excel codes a date as 1/1/0017, change
% it to 1/1/2017
%
% INPUTS
%   sessionsTable_in - matlab table with experiment-specific information for
%       each rat. data are still somewhat disorganized (numbers stored in
%       cells, dates as strings, etc.)
%
% OUTPUTS
%   sessionsTable_out - matlab table containing information about each rat, with
%       the modifications described above

dateFormat = 'yyyyMMdd';

numericFields = {'ratID',...
                 'totalSessions',...
                 'session_in_block',...
                 'frameRate',...
                 'preTriggerFrames',...
                 'postTriggerFrames'};

% change this to match experiment-specific information stored in the
% ratInfo .csv file
categoricalFields = {'trainingStage'};

% change this to match experiment-specific information stored in the
% ratInfo .csv file
dateFields = {'date'};
                 
sessionsTable_out = sessionsTable_in;

for iField = 1 : length(numericFields)
    
    if iscell(sessionsTable_in.(numericFields{iField}))
        
        sessionsTable_out.(numericFields{iField}) = ...
            cells_to_array(sessionsTable_in.(numericFields{iField}));
        
    end
    
end

for iField = 1 : length(dateFields)
    
    if iscell(sessionsTable_in.(dateFields{iField}))
        
        sessionsTable_out.(dateFields{iField}) = ...
            datetime(sessionsTable_in.(dateFields{iField}),'inputformat',dateFormat);
        
    end
    
    if isnumeric(sessionsTable_out.(dateFields{iField}))
        sessionsTable_out.(dateFields{iField}) = ...
            datetime(sessionsTable_in.(dateFields{iField}),'convertfrom','yyyymmdd');
    end
    
end

for iField = 1 : length(categoricalFields)
        
        sessionsTable_out.(categoricalFields{iField}) = ...
            categorical(sessionsTable_in.(categoricalFields{iField}));
    
end

for iCol = 1 : size(sessionsTable_in,2)
    
    if isdatetime(sessionsTable_out{:,iCol})

        sessionsTable_out{:,iCol}.Year(sessionsTable_out{:,iCol}.Year < 100) = ...
            sessionsTable_out{:,iCol}.Year(sessionsTable_out{:,iCol}.Year < 100) + 2000;
        
    end
    
end
