# Supplementary material for: Evolution of Gross Forelimb and Fine Digit Kinematics during Skilled Reaching Acquisition in Rats
Source: eNeuro. 2021 Oct 26;8(5):ENEURO.0153-21.2021. doi: 10.1523/ENEURO.0153-21.2021 (PMC8555885; doi:10.1523/ENEURO.0153-21.2021)
Supplement: Extended Data 1 — MATLAB and Python code for kinematic analyses and figure plotting. Bova_Leventhal_code.zip contains custom MATLAB software for reconstruction of 3D reach trajectories, processing reach-to-grasp kinematics, and creating the figures in this manuscript using data in the other Extended Data files. Download Extended Data 1, ZIP file. [file enu-eN-NWR-0153-21-s24.zip › DLC_analysis_scripts/pathlength.m]

function pl = pathlength(X)
%
% function to calculate the Euclidean distance along a path described by
% the points in the rows of X
%
% INPUTS
%   X - m x n array where each row represents a point in n-space
%
% OUTPUTS
%   pl - path length along the points defined in X

if ~ismatrix(X)
    error('X must be a 2-dimensional array')
end

ptDiff = diff(X);

ss = sqrt(sum(ptDiff.^2,2));

pl = sum(ss);
