# Supplementary material for: Evolution of Gross Forelimb and Fine Digit Kinematics during Skilled Reaching Acquisition in Rats
Source: eNeuro. 2021 Oct 26;8(5):ENEURO.0153-21.2021. doi: 10.1523/ENEURO.0153-21.2021 (PMC8555885; doi:10.1523/ENEURO.0153-21.2021)
Supplement: Extended Data 1 — MATLAB and Python code for kinematic analyses and figure plotting. Bova_Leventhal_code.zip contains custom MATLAB software for reconstruction of 3D reach trajectories, processing reach-to-grasp kinematics, and creating the figures in this manuscript using data in the other Extended Data files. Download Extended Data 1, ZIP file. [file enu-eN-NWR-0153-21-s24.zip › DLC_analysis_scripts/trajectory_pathlength.m]

function pl = trajectory_pathlength(interp_trajectory)
%
% INPUTS
%   interp_trajectory - m x 3 array where m is the number of points in the
%       trajectory

traj_diff = diff(interp_trajectory,1);

segment_distances = sqrt(sum(traj_diff.^2,2));

pl = nansum(segment_distances);
