# Supplementary material for: Evolution of Gross Forelimb and Fine Digit Kinematics during Skilled Reaching Acquisition in Rats
Source: eNeuro. 2021 Oct 26;8(5):ENEURO.0153-21.2021. doi: 10.1523/ENEURO.0153-21.2021 (PMC8555885; doi:10.1523/ENEURO.0153-21.2021)
Supplement: Extended Data 1 — MATLAB and Python code for kinematic analyses and figure plotting. Bova_Leventhal_code.zip contains custom MATLAB software for reconstruction of 3D reach trajectories, processing reach-to-grasp kinematics, and creating the figures in this manuscript using data in the other Extended Data files. Download Extended Data 1, ZIP file. [file enu-eN-NWR-0153-21-s24.zip › DLC_analysis_scripts/supportingLines.m]

function [supporting_lines] = supportingLines(pts1, pts2)
%
% function to find the supporting lines for 2 blobs/collections of points
%
% algorithm first creates the convex hull of all points in pts1 and pts2.
% It then finds adjacent points in this convex hull that belong to 
% different blobs. These 2 points define one of the supporting lines.
%
% see Hu, Brown, and Nelson "Multiple-view 3D reconstruction using a
%   mirror", University of Rochester Technical Report 863, 2005
%
% INPUTS
%   pts1, pts2 - points that define blob 1 and blob 2, respectively. They
%       can be given either as m1 x 2 and m2 x 2 arrays of x,y pairs or as
%       boolean image masks of the blobs
%
% OUTPUTS
%   supporting_lines - 2 x 2 x 2 array where each (:,:,p) array contains
%   [x1,y1;x2,y2] coordinates that define the endpoints of a supporting 
%   line
%
if islogical(pts1)
    edgePts = bwmorph(pts1,'remove');
    [y,x] = find(edgePts);
    pts1 = [x,y];
end
if islogical(pts2)
    edgePts = bwmorph(pts2,'remove');
    [y,x] = find(edgePts);
    pts2 = [x,y];
end

allPts = [pts1;pts2];
fullCVHull = convhull(allPts(:,1),allPts(:,2));

% loop through points and see if we find two adjacent points that belong to
% different blobs
num_hullPoints = size(fullCVHull,1);
numLinesFound = 0;
supporting_lines = zeros(2,2,2); % each (:,:,p) array contains [x1,y1;x2,y2] coordinates that define the endpoints of a supporting line
cvPts = zeros(2,2);  % 
for ii = 1 : num_hullPoints - 1
    
    % note the first and last points found by the convhull function
    % will be the same point
    cvPts(1,:) = allPts(fullCVHull(ii),:);
    cvPts(2,:) = allPts(fullCVHull(ii+1),:);
    blobIdx = zeros(1,2);

    % which blobs do adjacent cvPts belong to?
    maxPointsPerBlob = max(size(pts1,1),size(pts2,1));
    for jj = 1 : maxPointsPerBlob
        if jj <= size(pts1,1)
            if norm(cvPts(1,:) - pts1(jj,:)) == 0
                blobIdx(1) = 1;
            end
            if norm(cvPts(2,:) - pts1(jj,:)) == 0
                blobIdx(2) = 1;
            end
        end
        if jj <= size(pts2,1)
            if norm(cvPts(1,:) - pts2(jj,:)) == 0
                blobIdx(1) = 2;
            end
            if norm(cvPts(2,:) - pts2(jj,:)) == 0
                blobIdx(2) = 2;
            end
        end
    end
    if blobIdx(1) ~= blobIdx(2)
        % these 2 points define one of the supporting lines
        numLinesFound = numLinesFound + 1;
        supporting_lines(:,:,numLinesFound) = cvPts;
    end
        
    
    
end
