# Supplementary material for: Evolution of Gross Forelimb and Fine Digit Kinematics during Skilled Reaching Acquisition in Rats
Source: eNeuro. 2021 Oct 26;8(5):ENEURO.0153-21.2021. doi: 10.1523/ENEURO.0153-21.2021 (PMC8555885; doi:10.1523/ENEURO.0153-21.2021)
Supplement: Extended Data 1 — MATLAB and Python code for kinematic analyses and figure plotting. Bova_Leventhal_code.zip contains custom MATLAB software for reconstruction of 3D reach trajectories, processing reach-to-grasp kinematics, and creating the figures in this manuscript using data in the other Extended Data files. Download Extended Data 1, ZIP file. [file enu-eN-NWR-0153-21-s24.zip › DLC_analysis_scripts/extractDLC_CSV_identifiers.m]

function [ratID,vidDate,vidTime,vidNum,boxNum] = extractDLC_CSV_identifiers(csvName)
%
% assumes filenames of the format 'RXXXX_yyyymmdd_HH-MM-SS_YYY_.....csv'
% where XXXX is a 4-digit rat identifier, yyyymmdd is the date, HH-MM-SS is
% the time (hours, minutes, seconds), and YYY is the 3-digit trial number.
% The .... between the formatted information and the file extension is for
% DLC-specific information (training iterations, etc.)
%
% INPUT:
%   csvName - name of the DLC csv file
%
% OUTPUT
%   ratID - ratID as a decimal integer
%   vidDate - character string containing date in YYYYMMDD format
%   vidNum - video number as a decimal integer
%   boxNum - box in which recording was made, if identified in the file
%       name

% hard-coded for convenience
box_1_dates = {'20191122','20191123','20191124','20191125'};

isBoxInName = contains(lower(csvName),'box');

if isBoxInName    % box number is identified in the .csv name
    
    C = textscan(csvName,'R%04d_box%02d_%8c_%8c_%03d');

    ratID = C{1};
    boxNum = C{2};
    vidDate = C{3};
    vidTime = C{4};
    vidNum = C{5};
    
else            % box number is not identified in the .csv name

    C = textscan(csvName,'R%04d_%8c_%8c_%03d');

    ratID = C{1};
    vidDate = C{2};
    vidTime = C{3};
    vidNum = C{4};
    
    if ismember(box_1_dates,vidDate)
        boxNum = 1;
    else
        boxNum = 99;   % placeholder if unsure of box number
    end
    
end

end
