# Supplementary material for: Evolution of Gross Forelimb and Fine Digit Kinematics during Skilled Reaching Acquisition in Rats
Source: eNeuro. 2021 Oct 26;8(5):ENEURO.0153-21.2021. doi: 10.1523/ENEURO.0153-21.2021 (PMC8555885; doi:10.1523/ENEURO.0153-21.2021)
Supplement: Extended Data 1 — MATLAB and Python code for kinematic analyses and figure plotting. Bova_Leventhal_code.zip contains custom MATLAB software for reconstruction of 3D reach trajectories, processing reach-to-grasp kinematics, and creating the figures in this manuscript using data in the other Extended Data files. Download Extended Data 1, ZIP file. [file enu-eN-NWR-0153-21-s24.zip › DLC_analysis_scripts/groupCalibrationImagesbyDate.m]

function [imFiles_from_same_date, dateList] = groupCalibrationImagesbyDate(imgList)
%
% INPUTS
%   imgList - list of potential files of calibration images stored in the
%       file structure returned by 'dir'. file names should be of the
%       format 'GridCalibration_yyyymmdd_#.png' where # is the file index
%       (1,2,3,etc) and yyyymmdd is the date
%
% OUTPUTS
%   imFiles_from_same_date
%   dateList

dateList = cell(1);
imFiles_from_same_date = {};
numDates = 0;
numFiles_perDate = 0;
for iFile = 1 : length(imgList)
    
    if ~isempty(strfind(imgList(iFile).name,'marked'))
        continue;
    end
    
    C = textscan(lower(imgList(iFile).name),'gridcalibration_%8s_*');
    
    dateIdx = strcmp(dateList, C{1}{1});
    
    if ~any(dateIdx)
        % first time this date was found
        numDates = numDates + 1;
        dateList{numDates} = C{1}{1};
        
        imFiles_from_same_date{numDates}{1} = imgList(iFile).name;
        numFiles_perDate(numDates) = 1;
    else
        numFiles_perDate(dateIdx) = numFiles_perDate(dateIdx) + 1;
        imFiles_from_same_date{dateIdx}{numFiles_perDate(dateIdx)} = imgList(iFile).name;
    end
    
end 
    
end
