# Supplementary material for: Evolution of Gross Forelimb and Fine Digit Kinematics during Skilled Reaching Acquisition in Rats
Source: eNeuro. 2021 Oct 26;8(5):ENEURO.0153-21.2021. doi: 10.1523/ENEURO.0153-21.2021 (PMC8555885; doi:10.1523/ENEURO.0153-21.2021)
Supplement: Extended Data 1 — MATLAB and Python code for kinematic analyses and figure plotting. Bova_Leventhal_code.zip contains custom MATLAB software for reconstruction of 3D reach trajectories, processing reach-to-grasp kinematics, and creating the figures in this manuscript using data in the other Extended Data files. Download Extended Data 1, ZIP file. [file enu-eN-NWR-0153-21-s24.zip › DLC_analysis_scripts/initializeRatSummaryStructOutcomeDistribution.m]

function ratSummary = initializeRatSummaryStructOutcomeDistribution(ratID,outcomeCategories,outcomeNames,sessions_analyzed)

% summary structure for:
% number of trials
% outcome percents

ratSummary.ratID = ratID;
num_outcome_categories = length(outcomeCategories);

numSessions_to_analyze = size(sessions_analyzed,1);

ratSummary.sessions_analyzed = sessions_analyzed;

ratSummary.num_trials = NaN(numSessions_to_analyze,num_outcome_categories);
ratSummary.outcomePercent = NaN(numSessions_to_analyze,num_outcome_categories);

ratSummary.sessionDates = NaT(numSessions_to_analyze,1);
ratSummary.sessionTypes = cell(numSessions_to_analyze,1);

ratSummary.outcomeCategories = outcomeCategories;
ratSummary.outcomeNames = outcomeNames;
