# Supplementary material for: Evolution of Gross Forelimb and Fine Digit Kinematics during Skilled Reaching Acquisition in Rats
Source: eNeuro. 2021 Oct 26;8(5):ENEURO.0153-21.2021. doi: 10.1523/ENEURO.0153-21.2021 (PMC8555885; doi:10.1523/ENEURO.0153-21.2021)
Supplement: Extended Data 1 — MATLAB and Python code for kinematic analyses and figure plotting. Bova_Leventhal_code.zip contains custom MATLAB software for reconstruction of 3D reach trajectories, processing reach-to-grasp kinematics, and creating the figures in this manuscript using data in the other Extended Data files. Download Extended Data 1, ZIP file. [file enu-eN-NWR-0153-21-s24.zip › DLC_analysis_scripts/removeDistantBlobs.m]

function newMask = removeDistantBlobs(refBlob, oldMask, maxSeparation)

otherBlobs = oldMask & ~refBlob;

L = bwlabel(otherBlobs);

newMask = oldMask;
for ii = 1 : max(L(:))
    
    d = distBetweenBlobs(refBlob, L==ii);
    
    if d > maxSeparation
        newMask = newMask & ~(L==ii);
    end
end
