# Supplementary material for: Evolution of Gross Forelimb and Fine Digit Kinematics during Skilled Reaching Acquisition in Rats
Source: eNeuro. 2021 Oct 26;8(5):ENEURO.0153-21.2021. doi: 10.1523/ENEURO.0153-21.2021 (PMC8555885; doi:10.1523/ENEURO.0153-21.2021)
Supplement: Extended Data 1 — MATLAB and Python code for kinematic analyses and figure plotting. Bova_Leventhal_code.zip contains custom MATLAB software for reconstruction of 3D reach trajectories, processing reach-to-grasp kinematics, and creating the figures in this manuscript using data in the other Extended Data files. Download Extended Data 1, ZIP file. [file enu-eN-NWR-0153-21-s24.zip › DLC_analysis_scripts/reconstructUndistortedPoints.m]

function points_ud = reconstructUndistortedPoints(pts,ROI,cameraParams,valid_pts)
%
% INPUTS:
%   pts - m x n x 2 array where each row m is the number of body parts and
%       n is the number of frames. Each (x,y) pair is a distorted
%       point detected within a ROI in deeplabcut
%   ROI - region of interest for deeplabcut video. 4-element vector of
%       [left,top,width,height] in pixels
%   cameraParams - matlab camera parameters object
%
% OUTPUTS
%   points_ud - undistorted points with coordinates such that (0,0) is the
%      top left corner of the original video frame


points_ud = NaN(size(pts));
translated_pts = NaN(size(pts));
for i_coord = 1 : 2
    translated_pts(:,:,i_coord) = pts(:,:,i_coord) + ROI(i_coord) - 1;
end
numFrames = size(pts,2);
for i_part = 1 : size(points_ud,1)
    
    % sometimes, valid_pts is too large for this video because frames got
    % cut off this video. If so, only use validFrames up to the last frame
    % of the current video

    validFrames = valid_pts(i_part,1:numFrames);
    if any(validFrames)

        cur_translated_pts = squeeze(translated_pts(i_part,validFrames,:));

        if iscolumn(cur_translated_pts)
            cur_translated_pts = cur_translated_pts';
        end
        points_ud(i_part,validFrames,:) = undistortPoints(cur_translated_pts,cameraParams);
    end

end

end
