# Supplementary material for: Evolution of Gross Forelimb and Fine Digit Kinematics during Skilled Reaching Acquisition in Rats
Source: eNeuro. 2021 Oct 26;8(5):ENEURO.0153-21.2021. doi: 10.1523/ENEURO.0153-21.2021 (PMC8555885; doi:10.1523/ENEURO.0153-21.2021)
Supplement: Extended Data 1 — MATLAB and Python code for kinematic analyses and figure plotting. Bova_Leventhal_code.zip contains custom MATLAB software for reconstruction of 3D reach trajectories, processing reach-to-grasp kinematics, and creating the figures in this manuscript using data in the other Extended Data files. Download Extended Data 1, ZIP file. [file enu-eN-NWR-0153-21-s24.zip › DLC_analysis_scripts/script_checkDLCBoxCalibration.m]

% script to check if calibration points are appropriately triangulated

month_to_analyze = '202009';

year_to_analyze = month_to_analyze(1:4);
rootDir = '/Volumes/DLC_data/calibration_images';
calImageDir = fullfile(rootDir,year_to_analyze,...
    [month_to_analyze '_calibration'],[month_to_analyze '_original_images']);
autoImageDir = fullfile(rootDir,year_to_analyze,...
    [month_to_analyze '_calibration'],[month_to_analyze '_auto_marked']);
manuallyMarkedDir = fullfile(rootDir,year_to_analyze,...
    [month_to_analyze '_calibration'],[month_to_analyze '_manually_marked']);
allMarkedDir = fullfile(rootDir,year_to_analyze,...
    [month_to_analyze '_calibration'],[month_to_analyze '_all_marked']);
calFileDir = fullfile(rootDir,year_to_analyze,...
    [month_to_analyze '_calibration'],[month_to_analyze '_calibration_files']);

colList = 'rgb';
cd(calFileDir)
matList = dir('SR_boxCalibration_*.mat');
P = eye(4,3);

cd(calImageDir);
imgList = dir('GridCalibration_*.png');

%[imFiles_from_same_date, img_dateList] = groupCalibrationImagesbyDate(imgList);
[imFiles_from_same_boxdate, boxList, datesForBox] = groupCalibrationImagesbyDateBoxTime(imgList);

for iBox = 1 : length(boxList)
    
    curBox = boxList(iBox);
    numDatesForBox = length(datesForBox{iBox});
    
    for iDate = 1 : numDatesForBox

        cd(calFileDir)
        
        curDate = datesForBox{iBox}(iDate);
        curDateString = datestr(curDate,'yyyymmdd');
        
        filename = sprintf('SR_boxCalibration_box0%d_%s.mat',curBox,curDateString);
        load(filename)
        
        % curDate is stored in the .mat file
    %     if ~any(strcmp({'20180319'}, curDate))
    %         continue;
    %     end

        K = cameraParams.IntrinsicMatrix;

        numBoards = size(directChecks,3);
        numImg = size(directChecks,4);

        close all
        cd(calImageDir)
        % imFileList is stored in the .mat file
        for iImg = 1 : numImg
            img = imread(imFileList{iImg},'png');
            img = undistortImage(img,cameraParams);
            figure(iImg + numImg);
            %imshow(img);
            hold on
        end

        points3d = NaN(size(directChecks,1),3,size(directChecks,3),size(directChecks,4));
        scaled_points3d = NaN(size(points3d));
        mean_sf = mean(scaleFactor,2);   % single scale factor for each board, averaged across images

        for iBoard = 1 : numBoards

            for iImg = 1 : numImg

                curDirectChecks = squeeze(directChecks(:,:,iBoard,iImg));
                curMirrorChecks = squeeze(mirrorChecks(:,:,iBoard,iImg));

                figure(iImg + numImg)
                hold on
                scatter(curDirectChecks(1,1),curDirectChecks(1,2));
                scatter(curMirrorChecks(1,1),curMirrorChecks(1,2));

                if any(isnan(curDirectChecks(:))) || any(isnan(curMirrorChecks(:)))
                    continue;
                end

                curDirectChecks_norm = normalize_points(curDirectChecks,K);
                curMirrorChecks_norm = normalize_points(curMirrorChecks,K);

                curP = squeeze(Pn(:,:,iBoard));
                [points3d(:,:,iBoard,iImg),reprojectedPoints,errors] = triangulate_DL(curDirectChecks_norm, curMirrorChecks_norm, P, curP);
                scaled_points3d(:,:,iBoard,iImg) = points3d(:,:,iBoard,iImg) * mean_sf(iBoard);

                h_fig(iImg) = figure(iImg);
                set(h_fig(iImg),'position',[100+(iImg-1)*450,100,400,400])
                hold on
                toPlot = squeeze(scaled_points3d(:,:,iBoard,iImg));
                scatter3(toPlot(:,1),toPlot(:,2),toPlot(:,3),colList(iBoard))
                scatter3(toPlot(1,1),toPlot(1,2),toPlot(1,3))

                xlabel('x')
                ylabel('y')
                zlabel('z')
                set(gca,'zdir','reverse','ydir','reverse')
                figName = sprintf('%s, image %d',filename,iImg);
                set(gcf,'name',figName)
                view(15,45)
            end
        end
        keyboard
        close all
    end
end
