# Supplementary material for: Evolution of Gross Forelimb and Fine Digit Kinematics during Skilled Reaching Acquisition in Rats
Source: eNeuro. 2021 Oct 26;8(5):ENEURO.0153-21.2021. doi: 10.1523/ENEURO.0153-21.2021 (PMC8555885; doi:10.1523/ENEURO.0153-21.2021)
Supplement: Extended Data 1 — MATLAB and Python code for kinematic analyses and figure plotting. Bova_Leventhal_code.zip contains custom MATLAB software for reconstruction of 3D reach trajectories, processing reach-to-grasp kinematics, and creating the figures in this manuscript using data in the other Extended Data files. Download Extended Data 1, ZIP file. [file enu-eN-NWR-0153-21-s24.zip › DLC_analysis_scripts/findReachEndpoint_20190319.m]

function [partEndPts,partEndPtFrame,partFinalEndPts,partFinalEndPtFrame,endPts,endPtFrame,final_endPts,final_endPtFrame,pawPartsList,reachFrameIdx] = ...
    findReachEndpoint_20190319(pawTrajectory, bodyparts,pawPref,paw_through_slot_frame,isEstimate,varargin)
%
% find the reach endpoint frames for the initial reach
%
% INPUTS
%   pawTrajectory - numFrames x 3 x numBodyparts array. Each numFrame x 3
%       matrix contains x,y,z points for each bodypart. For this function,
%       assume the origin is at the pellet, not the camera lens
%   bodyparts - cell array containing strings describing each bodypart in
%       the same order as in the pawTrajectory array
%   pawPref - 'left' or 'right'
%   paw_through_slot_frame - 
%   isEstimate - num bodyparts x numFrames x 2 array indicating whether
%       each trajectory point was detected by DLC (false) or estimated
%       later (true). isEstimate(:,:,1) is for the direct view,
%       isEstimate(:,:,2) is for the mirror view
%
% VARARGS
%   smoothsize - size of the smoothing window used for finding
%       zero-crossings of the z-position of the paw
%   slot_z - location of the front panel of the reaching box with respect
%       to the pellet location
%   min_dist_pre_reach - distance the paw parts must travel in the
%       z-direction prior to a local z-minimum to be considered a reach
%   min_dist_post_reach - distance the paw parts must travel in the
%       z-direction after a local z-minimum to be considered a reach
%
% OUTPUTS
%   partEndPts - m x 3 matrix where m is the number of paw parts and each
%       row is the (x,y,z) point where z-coordinate reaches a local minimum
%       after the trigger frame. NaN for frames where the paw part isn't
%       visible in both views
%   partEndPtFrame - vector of length m (number of paw parts) containing
%       the frame number at which each paw part reversed z-direction after
%       the trigger frame
%   partFinalEndPts - same as partEndPts, but for the last time there is a
%       zero velocity crossing instead of the first
%   partFinalEndPtFrame - same as partEndPtFrame, but finds the last time
%       this happened instead of the first time it happened
%   endPts - same as partEndPts, but contains the coordinates at endPtFrame
%       for each body part
%   endPtFrame - single frame at which the paw as a whole is believed to
%       change directions. Currently calculated as the maximum frame at
%       which any of the middle 2 digits (exclude index since often occluded)
%       changes direction
%   final_endPts - same as endPts, but for the last reach instead of the
%       first
%   final_endPtFrame - same as endPtFrame, but for the last reach instead
%       of the first
%   pawPartsList - the list of paw parts in the same order as for the
%       numeric arrays above
%   reachFrameIdx - 


% NEXT THING TO DO: COUNT THE NUMBER OF REACHES BY COUNTING THE NUMBER OF
% ZERO CROSSINGS BETWEEN THE FIRST AND LAST REACH


smoothSize = 3;
slot_z = 25;   % guess w.r.t. the pellet, but now have a way to find the
               % slot z-coordinate earlier in the process

if iscategorical(pawPref)
    pawPref = char(pawPref);
end

min_z_diff_pre_reach = 1;     % minimum number of millimeters the paw must have moved since the previous reach to count as a new reach
min_z_diff_post_reach = 1.5;     
maxFramesPriorToAdvance = 10;   % if the paw extends further within this many frames after a local minimum, don't count it as a reach
pts_to_extract = 15;  % look pts_to_extract frames on either side of each z
% local minimum, and see if z changed greater than min_z_for reach within that window

for iarg = 1 : 2 : nargin - 5
    switch lower(varargin{iarg})
        case 'smoothsize'
            smoothSize = varargin{iarg + 1};
        case 'slot_z'
            slot_z = varargin{iarg + 1};
        case 'min_dist_pre_reach'
            min_z_diff_pre_reach = varargin{iarg + 1};
        case 'min_dist_post_reach'
            min_z_diff_post_reach = varargin{iarg + 1};
        case 'maxframespriortoadvance'
            maxFramesPriorToAdvance = varargin{iarg + 1};
        case 'pts_to_extract'
            pts_to_extract = varargin{iarg + 1};
            
    end
end

[mcpIdx,pipIdx,digIdx,pawDorsumIdx] = findReachingPawParts(bodyparts,pawPref);

pawDorsum_z = squeeze(pawTrajectory(:,3,pawDorsumIdx));

numPawParts = length(mcpIdx) + length(pipIdx) + length(digIdx) + length(pawDorsumIdx);

pawPartsList = cell(1,numPawParts);
curPartIdx = 0;
allPawPartsIdx = zeros(numPawParts,1);
for ii = 1 : length(mcpIdx)
    curPartIdx = curPartIdx + 1;
    pawPartsList{curPartIdx} = bodyparts{mcpIdx(ii)};
    allPawPartsIdx(curPartIdx) = mcpIdx(ii);
end
for ii = 1 : length(pipIdx)
    curPartIdx = curPartIdx + 1;
    pawPartsList{curPartIdx} = bodyparts{pipIdx(ii)};
    allPawPartsIdx(curPartIdx) = pipIdx(ii);
end
for ii = 1 : length(digIdx)
    curPartIdx = curPartIdx + 1;
    pawPartsList{curPartIdx} = bodyparts{digIdx(ii)};
    allPawPartsIdx(curPartIdx) = digIdx(ii);
end
curPartIdx = curPartIdx + 1;
pawPartsList{curPartIdx} = bodyparts{pawDorsumIdx};
allPawPartsIdx(curPartIdx) = pawDorsumIdx;


if isnan(paw_through_slot_frame)
    % something happened that it couldn't find a clean movement of the paw
    % through the reaching slot earlier
    partEndPtFrame = NaN(numPawParts,1);
    endPtFrame = NaN;
    final_endPtFrame = NaN;
    partEndPts = zeros(numPawParts,3);
    endPts = zeros(numPawParts,3);
    final_endPts = zeros(numPawParts,3);
    partFinalEndPts = NaN(numPawParts,3);
    partFinalEndPtFrame = NaN(numPawParts,1);
    reachFrameIdx = cell(numPawParts,1);
    return
end

% find the first local minimum in the z-dimension after reach onset
xyz_coords = pawTrajectory(:,:,allPawPartsIdx);
xyz_smooth = zeros(size(xyz_coords));
% find all frames where one of the points was estimated (maybe good enough
% to use just the mirror frame?), and exclude them
pawPartEstimates = squeeze(isEstimate(allPawPartsIdx,:,1)) | squeeze(isEstimate(allPawPartsIdx,:,2));
for iPart = 1 : numPawParts
    if ~(allPawPartsIdx(iPart) == pawDorsumIdx)
        % allow the paw dorsum to be an estimate
        xyz_coords(pawPartEstimates(iPart,:)',:,iPart) = NaN;
    end
    xyz_part = squeeze(xyz_coords(:,:,iPart));
    xyz_smooth(:,:,iPart) = smoothdata(xyz_part,1,'movmean',smoothSize);
end
z_smooth = squeeze(xyz_smooth(:,3,:));
y_smooth = squeeze(xyz_smooth(:,2,:));
z_reach = z_smooth;
z_reach(z_reach > slot_z) = NaN;
y_reach = y_smooth;
y_reach(isnan(z_reach)) = NaN;

localMins = islocalmin(z_reach, 1);

% find the first time the paw moves behind the slot after paw_through_slot_frame
% first_paw_return = findFirstPawReturnFrame(pawDorsum_z,z_smooth,paw_through_slot_frame,slot_z);

triggerFrame = paw_through_slot_frame; % probably not necessary
partEndPts = zeros(numPawParts,3);
partFinalEndPts = zeros(numPawParts,3);
partEndPtFrame = zeros(numPawParts,1);
partFinalEndPtFrame = zeros(numPawParts,1);
reachFrameIdx = cell(numPawParts,1);
extraFramesToExtract = pts_to_extract+1;

for iPart = 1 : numPawParts

    if any(localMins(triggerFrame+1:end,iPart))
        startFrame = max(triggerFrame-extraFramesToExtract,1);
        reachFrameMarkers = find_reaches(localMins(startFrame:end,iPart),z_reach(startFrame:end,iPart),y_reach(startFrame:end,iPart),min_z_diff_pre_reach,min_z_diff_post_reach,maxFramesPriorToAdvance,extraFramesToExtract,pts_to_extract);
        if any(reachFrameMarkers)
            partEndPtFrame(iPart) = startFrame-1 + find(reachFrameMarkers,1);
            partFinalEndPtFrame(iPart) = startFrame-1 + find(reachFrameMarkers,1,'last');
            partEndPts(iPart,:) = squeeze(xyz_smooth(partEndPtFrame(iPart),:,iPart));
            partFinalEndPts(iPart,:) = squeeze(xyz_smooth(partFinalEndPtFrame(iPart),:,iPart));
            reachFrameIdx{iPart} = startFrame-1 + find(reachFrameMarkers);
        else
            partEndPtFrame(iPart) = NaN;
            partFinalEndPtFrame(iPart) = NaN;
            partEndPts(iPart,:) = NaN(1,3);
            partFinalEndPts(iPart,:) = NaN(1,3);
            reachFrameIdx{iPart} = [];
        end
%         if iPart == 10
%             if length(find(reachFrameMarkers)) > 2
%                 tempEndPtFrame = startFrame-1 + find(reachFrameMarkers);
%                 secondReachEndPtFrame = tempEndPtFrame(2);
%             end 
%         end 
    end
    if all(partEndPts(iPart,:) == 0)
        partEndPtFrame(iPart) = NaN;
        partFinalEndPtFrame(iPart) = NaN;
        partEndPts(iPart,:) = NaN(1,3);
        partFinalEndPts(iPart,:) = NaN(1,3);
    end

end

% now come up with an overall endpoint frame
% first choice is the latest frame for one of the digit tips to reach its furthest extension
% exclude the first digit, which is often obscured. also exclude 4th digit
% (pinky) which sometimes moves independently of the rest of the digits
endPtFrame = min(partEndPtFrame(digIdx(2:3)));
finalEndPtFrame = min(partFinalEndPtFrame(digIdx(2:3)));

final_endPtFrame = min(partFinalEndPtFrame(digIdx(2:3)));
% second choice is the most advanced pip frame
if isnan(endPtFrame)
    endPtFrame = min(partEndPtFrame(pipIdx(2:3)));
end
% third choice is the most advanced pip frame
if isnan(endPtFrame)
    endPtFrame = min(partEndPtFrame(mcpIdx(2:3)));
end
% last choice is paw dorsum
if isnan(endPtFrame)
    endPtFrame = min(partEndPtFrame(pawDorsumIdx));
end
if isnan(final_endPtFrame)
    final_endPtFrame = min(partFinalEndPtFrame(pipIdx(2:3)));
end
% third choice is the most advanced pip frame
if isnan(final_endPtFrame)
    final_endPtFrame = min(partFinalEndPtFrame(mcpIdx(2:3)));
end
% last choice is paw dorsum
if isnan(final_endPtFrame)
    final_endPtFrame = min(partFinalEndPtFrame(pawDorsumIdx));
end

endPts = zeros(numPawParts,3);

if ~isnan(endPtFrame)
    for iPart = 1 : numPawParts
        if all(squeeze(xyz_smooth(endPtFrame,:,iPart))==0)
            endPts(iPart,:) = NaN(1,3);
        else
            endPts(iPart,:) = squeeze(xyz_smooth(endPtFrame,:,iPart));
        end
    end
else
    endPts(iPart,:) = zeros(1,3);
end

final_endPts = zeros(numPawParts,3);

if ~isnan(final_endPtFrame)
    for iPart = 1 : numPawParts
        if all(squeeze(xyz_smooth(final_endPtFrame,:,iPart))==0)
            final_endPts(iPart,:) = NaN(1,3);
        else
            final_endPts(iPart,:) = squeeze(xyz_smooth(final_endPtFrame,:,iPart));
        end
    end
else
    final_endPts(iPart,:) = zeros(1,3);
end

% find the start of the second reach
if ~(finalEndPtFrame - endPtFrame <= 10) && ~isnan(endPtFrame)
    minReachProminence = 6;
    localMaxs = islocalmax(z_reach,1,...
        'flatselection','first',...
        'minprominence',minReachProminence,...
        'prominencewindow',[150,0]);%,...);
    ppp = localMaxs(endPtFrame:end,3);
    tempSecondReachStart = find(ppp,1);
    secondReachStartFrame = endPtFrame-1 + tempSecondReachStart;
else
    secondReachStartFrame = NaN;
end 

% extraFramesToExtract = 5;
% if ~isnan(endPtFrame) && ~isnan(final_endPtFrame)
%     validLocalMins = localMins(endPtFrame-extraFramesToExtract:final_endPtFrame+extraFramesToExtract,digIdx(2));
%     valid_z_smooth = z_smooth(endPtFrame-extraFramesToExtract:final_endPtFrame+extraFramesToExtract,digIdx(2));
%     
%     reachIdx = find_reaches(validLocalMins,valid_z_smooth,min_z_diff_pre_reach);
% 
% end

end

%%%%%%%%%%%%%%%%%%%%%%%%%%%%%%%%%%%%%%%%%%%%%%%%%%%%%%%%%%%%%%%%%%%%%%%%%%%
%%%%%%%%%%%%%%%%%%%%%%%%%%%%%%%%%%%%%%%%%%%%%%%%%%%%%%%%%%%%%%%%%%%%%%%%%%%

function reachIdx = find_reaches(localMins,z,y,min_z_diff_pre_reach,min_z_diff_post_reach,maxFramesPriorToAdvance,extraFramesExtracted,pts_to_extract)


poss_reach_idx = find(localMins);
poss_reach_idx = poss_reach_idx(poss_reach_idx > extraFramesExtracted);
% extra frames prior to triggerFrame should be input to this function; but
% don't allow poss_reach_idx to be returned as an actual reach if before
% the trigger frame
num_poss_reaches = length(poss_reach_idx);

reachIdx = false(length(localMins),1);
for i_possReach = 1 : num_poss_reaches

    % throw out points near the very beginning or end of the time series of
    % z-values (avoid errors, and should have allowed enough buffer when
    % calling this function that these edge points aren't relevant).
    if poss_reach_idx(i_possReach) - pts_to_extract < 1 || ...
            poss_reach_idx(i_possReach) + max(pts_to_extract,maxFramesPriorToAdvance) > length(localMins)
        continue;
    end
    
    % extract z-coordinates near the current local minimum
    z_at_min = z(poss_reach_idx(i_possReach));
    
    % if the paw part advances past its current position, or there is another
    % local minimum in the next maxFramesPriorToAdvance frames, don't count
    % this as a reach
    test_z = z(poss_reach_idx(i_possReach)+1:poss_reach_idx(i_possReach) + maxFramesPriorToAdvance);
    if any(test_z < z_at_min) %|| any(localMins(poss_reach_idx(i_possReach)+1:poss_reach_idx(i_possReach) + maxFramesPriorToAdvance))
        continue;
    end
    
    % if the paw part is moving upwards, don't count it as a reach. It
    % sometimes happens that the paw is resting on the bottom of the slot;
    % to retract, the digits move towards the pellet and up, but this is
    % clearly NOT a reach.
    y_diff = diff(y(poss_reach_idx(i_possReach)-5:poss_reach_idx(i_possReach)));

    % if the paw part is moving up quickly AND there are no points where it was
    % descending quickly, throw it out
    if any(y_diff < -0.4) && ~any(y_diff > 0.4)
        continue;
    end
    % if the paw part retracted at least min_z_diff_pre_reach, count it as
    % a reach. It must have also moved at least z_diff_for_reach forward
    % prior to the reach and then pulled back that far after the reach.
    % extract points prior to potential reach
    test_z_backward = z(poss_reach_idx(i_possReach)-pts_to_extract:poss_reach_idx(i_possReach)-1);
    test_diff_backward = test_z_backward - z_at_min;
    
    test_z_forward = z(poss_reach_idx(i_possReach)+1:poss_reach_idx(i_possReach)+pts_to_extract);
    test_diff_forward = test_z_forward - z_at_min;
    if any(test_diff_backward > min_z_diff_pre_reach) && any(test_diff_forward > min_z_diff_post_reach)
        reachIdx(poss_reach_idx(i_possReach)) = true;
    end
    
end

end
