# Supplementary material for: Evolution of Gross Forelimb and Fine Digit Kinematics during Skilled Reaching Acquisition in Rats
Source: eNeuro. 2021 Oct 26;8(5):ENEURO.0153-21.2021. doi: 10.1523/ENEURO.0153-21.2021 (PMC8555885; doi:10.1523/ENEURO.0153-21.2021)
Supplement: Extended Data 1 — MATLAB and Python code for kinematic analyses and figure plotting. Bova_Leventhal_code.zip contains custom MATLAB software for reconstruction of 3D reach trajectories, processing reach-to-grasp kinematics, and creating the figures in this manuscript using data in the other Extended Data files. Download Extended Data 1, ZIP file. [file enu-eN-NWR-0153-21-s24.zip › figure_scripts/plotAperCoordinationSplit.m]

function plotAperCoordinationSplit(learner_summary,nonLearner_summary,dataPt,group)

% plots aperture as a function of z-digit2 (learners - group 1;
% non-learners - group 2)

if group == 1   % pull out data, set colors for lines, set min number of rats required to plot average for each z-digit2 value
    data = learner_summary.mean_aperture_traj;
    sessCol = {[173/255 239/255 201/255] [173/255 239/255 201/255] [116/255 226/255 163/255] [116/255 226/255 163/255]...
    [62/255 215/255 128/255] [62/255 215/255 128/255] [26/255 182/255 94/255] [26/255 182/255 94/255]...
    [11/255 129/255 62/255] [11/255 129/255 62/255]};   
    min_num = 3;
else
    data = nonLearner_summary.mean_aperture_traj;
    sessCol = {[255/255 153/255 204/255] [255/255 153/255 204/255] [255/255 102/255 178/255] [255/255 102/255 178/255]...
    [255/255 51/255 153/255] [255/255 51/255 153/255] [255/255 0/255 172/255] [255/255 0/255 172/255]...
    [204/255 0/255 102/255] [204/255 0/255 102/255]};   
    min_num = 4;
end

numSessions = size(data,2);

% calculate averages
for i = 1:size(data,3)
    numDataPts = sum(~isnan(data(:,:,i)),1);
    avgData(:,i) = nanmean(data(:,:,i));      
    for i_sess = 1:numSessions
        if numDataPts(1,i_sess) < min_num % does not plot if less than min num rats' trajectories reach this z coordinate (to avoid sudden jumps in average)
            avgData(i_sess,i) = NaN;
        end 
    end  
end

for i_sess = 1:numSessions  % plot data
    plot(avgData(i_sess,:),'Color',sessCol{i_sess},'LineWidth',1.5);
    hold on
end

% figure properties
minValue = 4;
maxValue = 16;

line([201 201],[minValue maxValue],'Color','k') % add line at pellet
line([dataPt dataPt],[minValue maxValue],'Color','k','LineStyle','--')

box off
ylabel('aperture (mm)')
xlabel('z_{digit2} (mm)')
set(gca,'ylim',[minValue maxValue]);
set(gca,'xlim',[50 350]);
set(gca,'ytick',[4:6:20]);
set(gca,'xtick',[50 201 231 350]);
set(gca,'xticklabels',[-15 0 3 15]);
set(gca,'FontSize',10);

plotCoorLegend_rev(group) % add legend
