# Supplementary material for: Evolution of Gross Forelimb and Fine Digit Kinematics during Skilled Reaching Acquisition in Rats
Source: eNeuro. 2021 Oct 26;8(5):ENEURO.0153-21.2021. doi: 10.1523/ENEURO.0153-21.2021 (PMC8555885; doi:10.1523/ENEURO.0153-21.2021)
Supplement: Extended Data 1 — MATLAB and Python code for kinematic analyses and figure plotting. Bova_Leventhal_code.zip contains custom MATLAB software for reconstruction of 3D reach trajectories, processing reach-to-grasp kinematics, and creating the figures in this manuscript using data in the other Extended Data files. Download Extended Data 1, ZIP file. [file enu-eN-NWR-0153-21-s24.zip › figure_scripts/plotEndFlexMRLIndivSplit.m]

function plotEndFlexMRLIndivSplit(learner_summary,nonLearner_summary,group)

% plots individual rats' average digit flexion variance at reach end over
% sessions (learners - group 1; non-learners - group 2)

if group == 1   % pull out data, set plot color
	data = learner_summary.end_MRL_flex';
    plot_color = {[0/255 102/255 0/255] [95/255 130/255 226/255] [216/255 85/255 116/255] [212/255 216/255 85/255]};
else
    data = nonLearner_summary.end_MRL_flex';
    plot_color = {[0/255 102/255 0/255] [95/255 130/255 226/255] [216/255 85/255 116/255] [212/255 216/255 85/255] [1 153/255 51/255]...
        [185/255 122/255 212/255] [210/255 21/255 21/255] [33/255 13/255 134/255] [160/255 160/255 160/255] [106/255 216/255 102/255]};
end 

num_rats = size(data,1);

% set marker sizes
indMarkerSize = 4;

for i_rat = 1 : num_rats % plot individual rat data
    plot(1:10,data(i_rat,:),'-o','MarkerSize',indMarkerSize,'Color',plot_color{i_rat},'MarkerEdgeColor',...
        plot_color{i_rat},'MarkerFaceColor',plot_color{i_rat});
    hold on
end     

% figure properties
box off
set(gca,'ylim',[.6 1],'ytick',[.6 1]);
ylabel('\delta MRL')
xlabel('day number')
set(gca,'xlim',[.5 10.5]);
set(gca,'xtick',0:2:10);
set(gca,'FontSize',10);
