# Supplementary material for: Evolution of Gross Forelimb and Fine Digit Kinematics during Skilled Reaching Acquisition in Rats
Source: eNeuro. 2021 Oct 26;8(5):ENEURO.0153-21.2021. doi: 10.1523/ENEURO.0153-21.2021 (PMC8555885; doi:10.1523/ENEURO.0153-21.2021)
Supplement: Extended Data 1 — MATLAB and Python code for kinematic analyses and figure plotting. Bova_Leventhal_code.zip contains custom MATLAB software for reconstruction of 3D reach trajectories, processing reach-to-grasp kinematics, and creating the figures in this manuscript using data in the other Extended Data files. Download Extended Data 1, ZIP file. [file enu-eN-NWR-0153-21-s24.zip › figure_scripts/plotOutcomeEndPointXindiv.m]

function plotOutcomeEndPointXindiv(exptOutcomeSummary,group,i_out)

script_findLearners % get learners vs. non-learners
allRats = 1:14;
allRats(learningRats) = [];
nonLearningRats = allRats;

if group == 1   % set colors, pull out data
    succColor = {[0/255 102/255 0/255] [95/255 130/255 226/255] [216/255 85/255 116/255] [212/255 216/255 85/255]};
    data = exptOutcomeSummary.mean_dig2_endPt_x(:,:,learningRats);
else
    succColor = {[0/255 102/255 0/255] [95/255 130/255 226/255] [216/255 85/255 116/255] [212/255 216/255 85/255] [1 153/255 51/255]...
        [185/255 122/255 212/255] [210/255 21/255 21/255] [33/255 13/255 134/255] [160/255 160/255 160/255] [106/255 216/255 102/255]}; 
    data = exptOutcomeSummary.mean_dig2_endPt_x(:,:,nonLearningRats);
end

num_rats = size(data,3);

% set marker sizes
markerSize = 3;

line([.5 10.5],[0 0],'LineWidth',1,'Color','k')
hold on
% plot data
if i_out == 1   % hits
    for i_rat = 1 : num_rats
        plot(1:10,data(:,2,i_rat),'-o','MarkerSize',markerSize,'Color',succColor{i_rat},'MarkerEdgeColor',...
            succColor{i_rat},'MarkerFaceColor',succColor{i_rat});   
    end    
else    % misses
    for i_rat = 1 : num_rats 
        plot(1:10,data(:,4,i_rat),'-o','MarkerSize',markerSize,'Color',succColor{i_rat},'MarkerEdgeColor',...
            succColor{i_rat},'MarkerFaceColor',succColor{i_rat});   
    end    
end

% figure properties
box off
set(gca,'xlim',[.5 10.5],'ylim',[-10 10],'ytick',[-10 0 10]);
set(gca,'xtick',[2:2:10]);
set(gca,'FontSize',10);
ylabel({'reach endpoint'; 'x (mm)'})
xlabel('session number')

end
