# Supplementary material for: Evolution of Gross Forelimb and Fine Digit Kinematics during Skilled Reaching Acquisition in Rats
Source: eNeuro. 2021 Oct 26;8(5):ENEURO.0153-21.2021. doi: 10.1523/ENEURO.0153-21.2021 (PMC8555885; doi:10.1523/ENEURO.0153-21.2021)
Supplement: Extended Data 1 — MATLAB and Python code for kinematic analyses and figure plotting. Bova_Leventhal_code.zip contains custom MATLAB software for reconstruction of 3D reach trajectories, processing reach-to-grasp kinematics, and creating the figures in this manuscript using data in the other Extended Data files. Download Extended Data 1, ZIP file. [file enu-eN-NWR-0153-21-s24.zip › figure_scripts/plotFlexAtDistSplit.m]

function plotFlexAtDistSplit(learner_summary,nonLearner_summary,dataPt)

% plots orientation at selected z-digit2 value for 10 sessions (learners,
% non-learners, and all rats combined)

numSessions = size(learner_summary.mean_aperture_traj,2);
data = (learner_summary.mean_flexion_traj*180)/pi;  % convert data to degrees
dataN = (nonLearner_summary.mean_flexion_traj*180)/pi;

selData = data(:,:,dataPt); % pull out data at specific z-digit2 value, learners
selDataN = dataN(:,:,dataPt); % pull out data at specific z-digit2 value, non-learners
allData = [selData;selDataN];   % combine data for all rats
avgData = nanmean(selData,1);   % calculate average - learners
avgDataN = nanmean(selDataN,1);   % calculate average - non-learners
avgDataAll = nanmean(allData,1);    % calculate average - all rats
numDataPts = sum(~isnan(selData),1);
numDataPtsN = sum(~isnan(selDataN),1);
errbars = nanstd(selData,0,1)./sqrt(numDataPts);    % calculate s.e.m. - learners
errbarsN = nanstd(selDataN,0,1)./sqrt(numDataPtsN);    % calculate s.e.m. - non-learners

% set marker size, plot colors
avgMarkerSize = 45;
avgColor = [0/255 102/255 0/255];
avgNLColor = [226/255 88/255 148/255];

line(1:10,avgDataAll,'Color','k','lineWidth',5) % plot average all rats
hold on
scatter(1:numSessions,avgData,avgMarkerSize,'MarkerEdgeColor',avgColor,'MarkerFaceColor',avgColor); % plot average - learners
e = errorbar(1:10,avgData,errbars,'linestyle','none');
e.Color = avgColor;
scatter(1:numSessions,avgDataN,avgMarkerSize,'MarkerEdgeColor',avgNLColor,'MarkerFaceColor',avgNLColor); % plot average - non-learners
en = errorbar(1:10,avgDataN,errbarsN,'linestyle','none');
en.Color = avgNLColor;

% figure properties
ylabel('\delta (degrees)')
xlabel('day number')
set(gca,'ylim',[10 50],'ytick',[10 30 50]);
set(gca,'xlim',[.5 10.5]);
set(gca,'xtick',[2:2:10]);
set(gca,'FontSize',10);
box off
