# Supplementary material for: Evolution of Gross Forelimb and Fine Digit Kinematics during Skilled Reaching Acquisition in Rats
Source: eNeuro. 2021 Oct 26;8(5):ENEURO.0153-21.2021. doi: 10.1523/ENEURO.0153-21.2021 (PMC8555885; doi:10.1523/ENEURO.0153-21.2021)
Supplement: Extended Data 1 — MATLAB and Python code for kinematic analyses and figure plotting. Bova_Leventhal_code.zip contains custom MATLAB software for reconstruction of 3D reach trajectories, processing reach-to-grasp kinematics, and creating the figures in this manuscript using data in the other Extended Data files. Download Extended Data 1, ZIP file. [file enu-eN-NWR-0153-21-s24.zip › figure_scripts/plotAvgEndFlexVarSplit.m]

function plotAvgEndFlexVarSplit(learner_summary,nonLearner_summary,learning_summary)

% plots average digit flexion variability (MRL) at reach end (learners,
% non-learners, all rats combined)

varDataL = learner_summary.end_MRL_flex;    % pull out data
varDataN = nonLearner_summary.end_MRL_flex;
varDataA = learning_summary.end_MRL_flex;

num_sess = size(varDataL,1);
num_trialsL = learner_summary.num_trials;
num_trialsN = nonLearner_summary.num_trials;
num_trialsA = learning_summary.num_trials;
num_ratsL = size(varDataL,2);
num_ratsN = size(varDataN,2);
num_ratsA = size(varDataA,2);

numDataPtsL = sum(~isnan(varDataL),2);
errbarsL = nanstd(varDataL,0,2)./sqrt(numDataPtsL);    % calculate s.e.m. learners
numDataPtsN = sum(~isnan(varDataN),2);
errbarsN = nanstd(varDataN,0,2)./sqrt(numDataPtsN);    % calculate s.e.m. non-learners

for i_rat = 1 : num_ratsL    % remove sessions with less than 10 trials
    for i_sess = 1 : num_sess
        if num_trialsL(i_sess,i_rat) < 10
            varDataL(i_sess,i_rat) = NaN;
        end
    end
end

for i_rat = 1 : num_ratsN    % remove sessions with less than 10 trials
    for i_sess = 1 : num_sess
        if num_trialsN(i_sess,i_rat) < 10
            varDataN(i_sess,i_rat) = NaN;
        end
    end
end

for i_rat = 1 : num_ratsA    % remove sessions with less than 10 trials
    for i_sess = 1 : num_sess
        if num_trialsA(i_sess,i_rat) < 10
            varDataA(i_sess,i_rat) = NaN;
        end
    end
end

avgVarL = nanmean(varDataL,2);    % calculate average across rats learners
avgVarN = nanmean(varDataN,2);    % calculate average across rats non-learners
avgVarA = nanmean(varDataA,2);    % calculate average across all rats

% set marker size, colors
avgMarkerSize = 45;
avgColor = [0/255 102/255 0/255];
avgNLColor = [226/255 88/255 148/255];

line(1:10,avgVarA,'Color','k','lineWidth',5)    % plot average all rats
hold on
scatter(1:num_sess,avgVarL,avgMarkerSize,'MarkerEdgeColor',avgColor,'MarkerFaceColor',avgColor);    % plot average learners
e = errorbar(1:10,avgVarL,errbarsL,'linestyle','none');
e.Color = avgColor;
scatter(1:num_sess,avgVarN,avgMarkerSize,'MarkerEdgeColor',avgNLColor,'MarkerFaceColor',avgNLColor);    % plot average non-learners
en = errorbar(1:10,avgVarN,errbarsN,'linestyle','none');
en.Color = avgNLColor;

% figure properties
ylabel('\delta MRL')
xlabel('day number')
set(gca,'ylim',[.85 1],'ytick',[.85 1]);
set(gca,'xlim',[.5 10.5]);
set(gca,'xtick',[2:2:10]);
set(gca,'FontSize',10);
box off
