# Supplementary material for: Evolution of Gross Forelimb and Fine Digit Kinematics during Skilled Reaching Acquisition in Rats
Source: eNeuro. 2021 Oct 26;8(5):ENEURO.0153-21.2021. doi: 10.1523/ENEURO.0153-21.2021 (PMC8555885; doi:10.1523/ENEURO.0153-21.2021)
Supplement: Extended Data 1 — MATLAB and Python code for kinematic analyses and figure plotting. Bova_Leventhal_code.zip contains custom MATLAB software for reconstruction of 3D reach trajectories, processing reach-to-grasp kinematics, and creating the figures in this manuscript using data in the other Extended Data files. Download Extended Data 1, ZIP file. [file enu-eN-NWR-0153-21-s24.zip › figure_scripts/plotAverageVariablityReachPawIndivSplit.m]

function plotAverageVariablityReachPawIndivSplit(learner_summary,nonLearner_summary,grp)

% plots individual rats' average reach trajectory variability (mean dist.
% from avg. trajectory) 

if grp == 1 % load data, set colors based on group
    distData = learner_summary.mean_pd_dist_from_traj_reach;
    plot_color = {[0/255 102/255 0/255] [95/255 130/255 226/255] [216/255 85/255 116/255] [212/255 216/255 85/255]};
else
    distData = nonLearner_summary.mean_pd_dist_from_traj_reach;
    plot_color = {[0/255 102/255 0/255] [95/255 130/255 226/255] [216/255 85/255 116/255] [212/255 216/255 85/255] [1 153/255 51/255]...
        [185/255 122/255 212/255] [210/255 21/255 21/255] [33/255 13/255 134/255] [160/255 160/255 160/255] [106/255 216/255 102/255]};
end

num_rats = size(distData,1);
avgDistTraj = squeeze(nanmean(distData,2)); % calculate average distance from average trajectory (for each point along the trajectory)

% set marker sizes
indMarkerSize = 4;

% plot individual rat data
for i_rat = 1 : num_rats
    plot(1:10,avgDistTraj(i_rat,:),'-o','MarkerSize',indMarkerSize,'Color',plot_color{i_rat},'MarkerEdgeColor',...
        plot_color{i_rat},'MarkerFaceColor',plot_color{i_rat});
    hold on
end

% figure properties
box off
set(gca,'ylim',[1 10]);
set(gca,'ytick',[1 5 10]);
ylabel({'mean dist. from'; 'avg. trajectory (mm)'})
xlabel('day number')
set(gca,'xlim',[.5 10.5]);
set(gca,'xtick',0:2:10);
set(gca,'FontSize',10);
