# Supplementary material for: Evolution of Gross Forelimb and Fine Digit Kinematics during Skilled Reaching Acquisition in Rats
Source: eNeuro. 2021 Oct 26;8(5):ENEURO.0153-21.2021. doi: 10.1523/ENEURO.0153-21.2021 (PMC8555885; doi:10.1523/ENEURO.0153-21.2021)
Supplement: Extended Data 2 — eNeuro_summary_data.zip contains .mat files used by the code in Bova_Leventhal_code.zip to create all main and Extended Data figures, except for Extended Data Figures 6-3–6-16B–D. Download Extended Data 2, ZIP file. [file enu-eN-NWR-0153-21-s25.zip]

Archive with 16 entries (16 files):
- experiment_summaries_by_outcome.mat
- __MACOSX/._experiment_summaries_by_outcome.mat
- invalPointsSummary.mat
- __MACOSX/._invalPointsSummary.mat
- learner_summaries.mat
- __MACOSX/._learner_summaries.mat
- learning_summaries.mat
- __MACOSX/._learning_summaries.mat
- nonLearner_summaries.mat
- __MACOSX/._nonLearner_summaries.mat
- R0309_kinematicsSummary.mat
- __MACOSX/._R0309_kinematicsSummary.mat
- slidingWindowKinematics.mat
- __MACOSX/._slidingWindowKinematics.mat
- succRateWithinSess.mat
- __MACOSX/._succRateWithinSess.mat
