# Supplementary material for: Evolution of Gross Forelimb and Fine Digit Kinematics during Skilled Reaching Acquisition in Rats
Source: eNeuro. 2021 Oct 26;8(5):ENEURO.0153-21.2021. doi: 10.1523/ENEURO.0153-21.2021 (PMC8555885; doi:10.1523/ENEURO.0153-21.2021)
Supplement: Extended Data 3 — eNeuro_session_summaries_01.zip contains .mat files needed to create Extended Data Figures 6-3, 6-4B–D. Download Extended Data 3, ZIP file. [file enu-eN-NWR-0153-21-s26.zip]

Archive with 44 entries (42 files):
- R0216/
- __MACOSX/._R0216
- R0216/R0216_20171115_processed_reaches.mat
- __MACOSX/R0216/._R0216_20171115_processed_reaches.mat
- R0216/R0216_20171205_processed_reaches.mat
- __MACOSX/R0216/._R0216_20171205_processed_reaches.mat
- R0216/R0216_20171207_processed_reaches.mat
- __MACOSX/R0216/._R0216_20171207_processed_reaches.mat
- R0216/R0216_20171117_processed_reaches.mat
- __MACOSX/R0216/._R0216_20171117_processed_reaches.mat
- R0216/R0216_20171114_processed_reaches.mat
- __MACOSX/R0216/._R0216_20171114_processed_reaches.mat
- R0216/R0216_20171204_processed_reaches.mat
- __MACOSX/R0216/._R0216_20171204_processed_reaches.mat
- R0216/R0216_20171206_processed_reaches.mat
- __MACOSX/R0216/._R0216_20171206_processed_reaches.mat
- R0216/R0216_20171124_processed_reaches.mat
- __MACOSX/R0216/._R0216_20171124_processed_reaches.mat
- R0216/R0216_20171120_processed_reaches.mat
- __MACOSX/R0216/._R0216_20171120_processed_reaches.mat
- R0216/R0216_20171128_processed_reaches.mat
- __MACOSX/R0216/._R0216_20171128_processed_reaches.mat
- R0218/
- __MACOSX/._R0218
- R0218/R0218_20171114_processed_reaches.mat
- __MACOSX/R0218/._R0218_20171114_processed_reaches.mat
- R0218/R0218_20171204_processed_reaches.mat
- __MACOSX/R0218/._R0218_20171204_processed_reaches.mat
- R0218/R0218_20171206_processed_reaches.mat
- __MACOSX/R0218/._R0218_20171206_processed_reaches.mat
- R0218/R0218_20171124_processed_reaches.mat
- __MACOSX/R0218/._R0218_20171124_processed_reaches.mat
- R0218/R0218_20171120_processed_reaches.mat
- __MACOSX/R0218/._R0218_20171120_processed_reaches.mat
- R0218/R0218_20171128_processed_reaches.mat
- __MACOSX/R0218/._R0218_20171128_processed_reaches.mat
- R0218/R0218_20171205_processed_reaches.mat
- __MACOSX/R0218/._R0218_20171205_processed_reaches.mat
- R0218/R0218_20171109_processed_reaches.mat
- __MACOSX/R0218/._R0218_20171109_processed_reaches.mat
- R0218/R0218_20171117_processed_reaches.mat
- __MACOSX/R0218/._R0218_20171117_processed_reaches.mat
- R0218/R0218_20171107_processed_reaches.mat
- __MACOSX/R0218/._R0218_20171107_processed_reaches.mat
