# Supplementary material for: Evolution of Gross Forelimb and Fine Digit Kinematics during Skilled Reaching Acquisition in Rats
Source: eNeuro. 2021 Oct 26;8(5):ENEURO.0153-21.2021. doi: 10.1523/ENEURO.0153-21.2021 (PMC8555885; doi:10.1523/ENEURO.0153-21.2021)
Supplement: Extended Data 4 — eNeuro_session_summaries_02.zip contains .mat files needed to create Extended Data Figures 6-5, 6-6B–D. Download Extended Data 4, ZIP file. [file enu-eN-NWR-0153-21-s27.zip]

Archive with 44 entries (42 files):
- R0221/
- __MACOSX/._R0221
- R0221/R0221_20171109_processed_reaches.mat
- __MACOSX/R0221/._R0221_20171109_processed_reaches.mat
- R0221/R0221_20171117_processed_reaches.mat
- __MACOSX/R0221/._R0221_20171117_processed_reaches.mat
- R0221/R0221_20171115_processed_reaches.mat
- __MACOSX/R0221/._R0221_20171115_processed_reaches.mat
- R0221/R0221_20171205_processed_reaches.mat
- __MACOSX/R0221/._R0221_20171205_processed_reaches.mat
- R0221/R0221_20171113_processed_reaches.mat
- __MACOSX/R0221/._R0221_20171113_processed_reaches.mat
- R0221/R0221_20171121_processed_reaches.mat
- __MACOSX/R0221/._R0221_20171121_processed_reaches.mat
- R0221/R0221_20171107_processed_reaches.mat
- __MACOSX/R0221/._R0221_20171107_processed_reaches.mat
- R0221/R0221_20171116_processed_reaches.mat
- __MACOSX/R0221/._R0221_20171116_processed_reaches.mat
- R0221/R0221_20171204_processed_reaches.mat
- __MACOSX/R0221/._R0221_20171204_processed_reaches.mat
- R0221/R0221_20171120_processed_reaches.mat
- __MACOSX/R0221/._R0221_20171120_processed_reaches.mat
- R0222/
- __MACOSX/._R0222
- R0222/R0222_20171120_processed_reaches.mat
- __MACOSX/R0222/._R0222_20171120_processed_reaches.mat
- R0222/R0222_20171208_processed_reaches.mat
- __MACOSX/R0222/._R0222_20171208_processed_reaches.mat
- R0222/R0222_20171116_processed_reaches.mat
- __MACOSX/R0222/._R0222_20171116_processed_reaches.mat
- R0222/R0222_20171121_processed_reaches.mat
- __MACOSX/R0222/._R0222_20171121_processed_reaches.mat
- R0222/R0222_20171113_processed_reaches.mat
- __MACOSX/R0222/._R0222_20171113_processed_reaches.mat
- R0222/R0222_20171117_processed_reaches.mat
- __MACOSX/R0222/._R0222_20171117_processed_reaches.mat
- R0222/R0222_20171207_processed_reaches.mat
- __MACOSX/R0222/._R0222_20171207_processed_reaches.mat
- R0222/R0222_20171109_processed_reaches.mat
- __MACOSX/R0222/._R0222_20171109_processed_reaches.mat
- R0222/R0222_20171205_processed_reaches.mat
- __MACOSX/R0222/._R0222_20171205_processed_reaches.mat
- R0222/R0222_20171115_processed_reaches.mat
- __MACOSX/R0222/._R0222_20171115_processed_reaches.mat
