# Supplementary material for: Evolution of Gross Forelimb and Fine Digit Kinematics during Skilled Reaching Acquisition in Rats
Source: eNeuro. 2021 Oct 26;8(5):ENEURO.0153-21.2021. doi: 10.1523/ENEURO.0153-21.2021 (PMC8555885; doi:10.1523/ENEURO.0153-21.2021)
Supplement: Extended Data 5 — eNeuro_session_summaries_03.zip contains .mat files needed to create Extended Data Figures 6-7, 6-8B–D. Download Extended Data 5, ZIP file. [file enu-eN-NWR-0153-21-s28.zip]

Archive with 44 entries (42 files):
- R0283/
- __MACOSX/._R0283
- R0283/R0283_20190204_processed_reaches.mat
- __MACOSX/R0283/._R0283_20190204_processed_reaches.mat
- R0283/R0283_20190218_processed_reaches.mat
- __MACOSX/R0283/._R0283_20190218_processed_reaches.mat
- R0283/R0283_20190208_processed_reaches.mat
- __MACOSX/R0283/._R0283_20190208_processed_reaches.mat
- R0283/R0283_20190214_processed_reaches.mat
- __MACOSX/R0283/._R0283_20190214_processed_reaches.mat
- R0283/R0283_20190128_processed_reaches.mat
- __MACOSX/R0283/._R0283_20190128_processed_reaches.mat
- R0283/R0283_20190213_processed_reaches.mat
- __MACOSX/R0283/._R0283_20190213_processed_reaches.mat
- R0283/R0283_20190207_processed_reaches.mat
- __MACOSX/R0283/._R0283_20190207_processed_reaches.mat
- R0283/R0283_20190201_processed_reaches.mat
- __MACOSX/R0283/._R0283_20190201_processed_reaches.mat
- R0283/R0283_20190215_processed_reaches.mat
- __MACOSX/R0283/._R0283_20190215_processed_reaches.mat
- R0283/R0283_20190129_processed_reaches.mat
- __MACOSX/R0283/._R0283_20190129_processed_reaches.mat
- R0309/
- __MACOSX/._R0309
- R0309/R0309_20190822_processed_reaches.mat
- __MACOSX/R0309/._R0309_20190822_processed_reaches.mat
- R0309/R0309_20190905_processed_reaches.mat
- __MACOSX/R0309/._R0309_20190905_processed_reaches.mat
- R0309/R0309_20190903_processed_reaches.mat
- __MACOSX/R0309/._R0309_20190903_processed_reaches.mat
- R0309/R0309_20190830_processed_reaches.mat
- __MACOSX/R0309/._R0309_20190830_processed_reaches.mat
- R0309/R0309_20190909_processed_reaches.mat
- __MACOSX/R0309/._R0309_20190909_processed_reaches.mat
- R0309/R0309_20190910_processed_reaches.mat
- __MACOSX/R0309/._R0309_20190910_processed_reaches.mat
- R0309/R0309_20190906_processed_reaches.mat
- __MACOSX/R0309/._R0309_20190906_processed_reaches.mat
- R0309/R0309_20190821_processed_reaches.mat
- __MACOSX/R0309/._R0309_20190821_processed_reaches.mat
- R0309/R0309_20190904_processed_reaches.mat
- __MACOSX/R0309/._R0309_20190904_processed_reaches.mat
- R0309/R0309_20190823_processed_reaches.mat
- __MACOSX/R0309/._R0309_20190823_processed_reaches.mat
