# Supplementary material for: Evolution of Gross Forelimb and Fine Digit Kinematics during Skilled Reaching Acquisition in Rats
Source: eNeuro. 2021 Oct 26;8(5):ENEURO.0153-21.2021. doi: 10.1523/ENEURO.0153-21.2021 (PMC8555885; doi:10.1523/ENEURO.0153-21.2021)
Supplement: Extended Data 6 — eNeuro_session_summaries_04.zip contains .mat files needed to create Extended Data Figure 6-9B–D. Download Extended Data 6, ZIP file. [file enu-eN-NWR-0153-21-s29.zip]

Archive with 22 entries (21 files):
- R0310/
- __MACOSX/._R0310
- R0310/R0310_20190905_processed_reaches.mat
- __MACOSX/R0310/._R0310_20190905_processed_reaches.mat
- R0310/R0310_20190822_processed_reaches.mat
- __MACOSX/R0310/._R0310_20190822_processed_reaches.mat
- R0310/R0310_20190816_processed_reaches.mat
- __MACOSX/R0310/._R0310_20190816_processed_reaches.mat
- R0310/R0310_20190903_processed_reaches.mat
- __MACOSX/R0310/._R0310_20190903_processed_reaches.mat
- R0310/R0310_20190830_processed_reaches.mat
- __MACOSX/R0310/._R0310_20190830_processed_reaches.mat
- R0310/R0310_20190821_processed_reaches.mat
- __MACOSX/R0310/._R0310_20190821_processed_reaches.mat
- R0310/R0310_20190906_processed_reaches.mat
- __MACOSX/R0310/._R0310_20190906_processed_reaches.mat
- R0310/R0310_20190823_processed_reaches.mat
- __MACOSX/R0310/._R0310_20190823_processed_reaches.mat
- R0310/R0310_20190904_processed_reaches.mat
- __MACOSX/R0310/._R0310_20190904_processed_reaches.mat
- R0310/R0310_20190815_processed_reaches.mat
- __MACOSX/R0310/._R0310_20190815_processed_reaches.mat
