# Supplementary material for: Evolution of Gross Forelimb and Fine Digit Kinematics during Skilled Reaching Acquisition in Rats
Source: eNeuro. 2021 Oct 26;8(5):ENEURO.0153-21.2021. doi: 10.1523/ENEURO.0153-21.2021 (PMC8555885; doi:10.1523/ENEURO.0153-21.2021)
Supplement: Extended Data 7 — eNeuro_session_summaries_05.zip contains .mat files needed to create Extended Data Figure 6-10B–D. Download Extended Data 7, ZIP file. [file enu-eN-NWR-0153-21-s30.zip]

Archive with 22 entries (21 files):
- R0311/
- __MACOSX/._R0311
- R0311/R0311_20190925_processed_reaches.mat
- __MACOSX/R0311/._R0311_20190925_processed_reaches.mat
- R0311/R0311_20190917_processed_reaches.mat
- __MACOSX/R0311/._R0311_20190917_processed_reaches.mat
- R0311/R0311_20190919_processed_reaches.mat
- __MACOSX/R0311/._R0311_20190919_processed_reaches.mat
- R0311/R0311_20190923_processed_reaches.mat
- __MACOSX/R0311/._R0311_20190923_processed_reaches.mat
- R0311/R0311_20190926_processed_reaches.mat
- __MACOSX/R0311/._R0311_20190926_processed_reaches.mat
- R0311/R0311_20190916_processed_reaches.mat
- __MACOSX/R0311/._R0311_20190916_processed_reaches.mat
- R0311/R0311_20190924_processed_reaches.mat
- __MACOSX/R0311/._R0311_20190924_processed_reaches.mat
- R0311/R0311_20190918_processed_reaches.mat
- __MACOSX/R0311/._R0311_20190918_processed_reaches.mat
- R0311/R0311_20190910_processed_reaches.mat
- __MACOSX/R0311/._R0311_20190910_processed_reaches.mat
- R0311/R0311_20190920_processed_reaches.mat
- __MACOSX/R0311/._R0311_20190920_processed_reaches.mat
