# Supplementary material for: Evolution of Gross Forelimb and Fine Digit Kinematics during Skilled Reaching Acquisition in Rats
Source: eNeuro. 2021 Oct 26;8(5):ENEURO.0153-21.2021. doi: 10.1523/ENEURO.0153-21.2021 (PMC8555885; doi:10.1523/ENEURO.0153-21.2021)
Supplement: Extended Data 10 — eNeuro_session_summaries_08.zip contains .mat files needed to create Extended Data Figure 6-13B–D. Download Extended Data 10, ZIP file. [file enu-eN-NWR-0153-21-s33.zip]

Archive with 22 entries (21 files):
- R0384/
- __MACOSX/._R0384
- R0384/R0384_20200923_processed_reaches.mat
- __MACOSX/R0384/._R0384_20200923_processed_reaches.mat
- R0384/R0384_20200911_processed_reaches.mat
- __MACOSX/R0384/._R0384_20200911_processed_reaches.mat
- R0384/R0384_20200917_processed_reaches.mat
- __MACOSX/R0384/._R0384_20200917_processed_reaches.mat
- R0384/R0384_20200909_processed_reaches.mat
- __MACOSX/R0384/._R0384_20200909_processed_reaches.mat
- R0384/R0384_20200915_processed_reaches.mat
- __MACOSX/R0384/._R0384_20200915_processed_reaches.mat
- R0384/R0384_20200910_processed_reaches.mat
- __MACOSX/R0384/._R0384_20200910_processed_reaches.mat
- R0384/R0384_20200918_processed_reaches.mat
- __MACOSX/R0384/._R0384_20200918_processed_reaches.mat
- R0384/R0384_20200922_processed_reaches.mat
- __MACOSX/R0384/._R0384_20200922_processed_reaches.mat
- R0384/R0384_20200916_processed_reaches.mat
- __MACOSX/R0384/._R0384_20200916_processed_reaches.mat
- R0384/R0384_20200914_processed_reaches.mat
- __MACOSX/R0384/._R0384_20200914_processed_reaches.mat
